# Supplementary material for: Utilizing perhalopyridine-based alkynes as suitable precursors for the synthesis of novel poly(1,2,3-triazolyl)-substituted perhalopyridines
Source: RSC Adv. 2024 Sep 27;14(42):30873–85. doi: 10.1039/d4ra05861e (PMC11427873; doi:10.1039/d4ra05861e)
Supplement: RA-014-D4RA05861E-s002 [file RA-014-D4RA05861E-s002.cif]

# Supplementary Information (SI) for RSC Advances.
# This journal is © The Royal Society of Chemistry 2024

####################################################################### 
# 
# This file contains crystal structure data downloaded from the 
# Cambridge Structural Database (CSD) hosted by the Cambridge 
# Crystallographic Data Centre (CCDC).
# 
# Full information about CCDC data access policies and citation 
# guidelines are available at http://www.ccdc.cam.ac.uk/access/V1 
# 
# Audit and citation data items may have been added by the CCDC. 
# Please retain this information to preserve the provenance of 
# this file and to allow appropriate attribution of the data. 
# 
#######################################################################

data_abs
_database_code_depnum_ccdc_archive 'CCDC 2375380'
loop_
_audit_author_name
_audit_author_address
'Alireza Abbasi'
;University of Tehran
Iran
;
_audit_update_record             
;
2024-08-02 deposited with the CCDC.	2024-09-22 downloaded from the CCDC.
;
_audit_creation_date             2024-04-03
_audit_creation_method           
;
Olex2 1.5
(compiled 2023.08.24 svn.re1ec1418 for OlexSys, GUI svn.r6817)
;
_shelx_SHELXL_version_number     2016/6
_chemical_name_common            ?
_chemical_name_systematic        ?
_chemical_formula_moiety         'C14 H9 F2 N O3'
_chemical_formula_sum            'C14 H9 F2 N O3'
_chemical_formula_weight         277.22
_chemical_melting_point          ?
loop_
_atom_type_symbol
_atom_type_description
_atom_type_scat_dispersion_real
_atom_type_scat_dispersion_imag
_atom_type_scat_source
C C 0.0033 0.0016 'International Tables Vol C Tables 4.2.6.8 and 6.1.1.4'
H H 0.0000 0.0000 'International Tables Vol C Tables 4.2.6.8 and 6.1.1.4'
F F 0.0171 0.0103 'International Tables Vol C Tables 4.2.6.8 and 6.1.1.4'
N N 0.0061 0.0033 'International Tables Vol C Tables 4.2.6.8 and 6.1.1.4'
O O 0.0106 0.0060 'International Tables Vol C Tables 4.2.6.8 and 6.1.1.4'

_shelx_space_group_comment       
;
The symmetry employed for this shelxl refinement is uniquely defined
by the following loop, which should always be used as a source of
symmetry information in preference to the above space-group names.
They are only intended as comments.
;
_space_group_crystal_system      monoclinic
_space_group_IT_number           14
_space_group_name_H-M_alt        'P 1 21/c 1'
_space_group_name_Hall           '-P 2ybc'
loop_
_space_group_symop_operation_xyz
'x, y, z'
'-x, y+1/2, -z+1/2'
'-x, -y, -z'
'x, -y-1/2, z-1/2'

_cell_length_a                   19.806(8)
_cell_length_b                   4.4215(9)
_cell_length_c                   16.055(3)
_cell_angle_alpha                90
_cell_angle_beta                 113.91(2)
_cell_angle_gamma                90
_cell_volume                     1285.3(7)
_cell_formula_units_Z            4
_cell_measurement_reflns_used    5882
_cell_measurement_temperature    293(2)
_cell_measurement_theta_max      24.995
_cell_measurement_theta_min      2.250
_shelx_estimated_absorpt_T_max   ?
_shelx_estimated_absorpt_T_min   ?
_exptl_absorpt_coefficient_mu    0.120
_exptl_absorpt_correction_T_max  1.03288
_exptl_absorpt_correction_T_min  0.97557
_exptl_absorpt_correction_type   multi-scan
_exptl_absorpt_process_details   'Blessing, R. H. (1995).Acta Cryst.A51,33+-38'
_exptl_absorpt_special_details   ?
_exptl_crystal_colour            colorless
_exptl_crystal_density_diffrn    1.433
_exptl_crystal_density_meas      ?
_exptl_crystal_density_method    ?
_exptl_crystal_description       plate
_exptl_crystal_F_000             568
_exptl_crystal_size_max          0.28
_exptl_crystal_size_mid          0.18
_exptl_crystal_size_min          0.09
_exptl_transmission_factor_max   ?
_exptl_transmission_factor_min   ?
_diffrn_reflns_av_R_equivalents  0.0778
_diffrn_reflns_av_unetI/netI     0.0497
_diffrn_reflns_Laue_measured_fraction_full 0.973
_diffrn_reflns_Laue_measured_fraction_max 0.973
_diffrn_reflns_limit_h_max       23
_diffrn_reflns_limit_h_min       -23
_diffrn_reflns_limit_k_max       5
_diffrn_reflns_limit_k_min       -5
_diffrn_reflns_limit_l_max       19
_diffrn_reflns_limit_l_min       -14
_diffrn_reflns_number            5882
_diffrn_reflns_point_group_measured_fraction_full 0.973
_diffrn_reflns_point_group_measured_fraction_max 0.973
_diffrn_reflns_theta_full        24.995
_diffrn_reflns_theta_max         24.995
_diffrn_reflns_theta_min         2.250
_diffrn_ambient_temperature      293(2)
_diffrn_detector_area_resol_mean ?
_diffrn_measured_fraction_theta_full 0.973
_diffrn_measured_fraction_theta_max 0.973
_diffrn_measurement_device_type  Marresearch
_diffrn_measurement_method       '\w scans'
_diffrn_radiation_monochromator  graphite
_diffrn_radiation_type           MoK\a
_diffrn_radiation_wavelength     0.71073
_diffrn_source                   ?
_reflns_Friedel_coverage         0.000
_reflns_Friedel_fraction_full    .
_reflns_Friedel_fraction_max     .
_reflns_number_gt                1623
_reflns_number_total             2214
_reflns_special_details          
;
 Reflections were merged by SHELXL according to the crystal
 class for the calculation of statistics and refinement.
 
 _reflns_Friedel_fraction is defined as the number of unique
 Friedel pairs measured divided by the number that would be
 possible theoretically, ignoring centric projections and
 systematic absences.
;
_reflns_threshold_expression     'I > 2\s(I)'
_computing_cell_refinement       'Automar software package (3.3a, 2015)'
_computing_data_collection       'MAR345 dtb Program (1.24-4, 2013)'
_computing_data_reduction        'Automar software package (3.3a, 2015)'
_computing_molecular_graphics    PLATON
_computing_publication_material  DIAMOND
_computing_structure_refinement  'SHELXL 2016/6 (Sheldrick, 2015)'
_computing_structure_solution    'SHELXS 2013/1 (Sheldrick, 2013)'
_refine_diff_density_max         0.222
_refine_diff_density_min         -0.223
_refine_diff_density_rms         0.058
_refine_ls_extinction_coef       .
_refine_ls_extinction_method     none
_refine_ls_goodness_of_fit_ref   1.168
_refine_ls_hydrogen_treatment    constr
_refine_ls_matrix_type           full
_refine_ls_number_parameters     181
_refine_ls_number_reflns         2214
_refine_ls_number_restraints     0
_refine_ls_R_factor_all          0.1076
_refine_ls_R_factor_gt           0.0786
_refine_ls_restrained_S_all      1.168
_refine_ls_shift/su_max          0.000
_refine_ls_shift/su_mean         0.000
_refine_ls_structure_factor_coef Fsqd
_refine_ls_weighting_details     
'w=1/[\s^2^(Fo^2^)+(0.0446P)^2^+1.2663P] where P=(Fo^2^+2Fc^2^)/3'
_refine_ls_weighting_scheme      calc
_refine_ls_wR_factor_gt          0.1597
_refine_ls_wR_factor_ref         0.1736
_refine_special_details          ?
_olex2_refinement_description    
;
1. Fixed Uiso
 At 1.2 times of:
  All C(H) groups, All C(H,H) groups
2.a Secondary CH2 refined with riding coordinates:
 C013(H01A,H01B), C018(H01C,H01D), C019(H01E,H01F)
2.b :
 C015(H015), C016(H016), C022(H022)
;
_atom_sites_solution_hydrogens   geom
_atom_sites_solution_primary     ?
_atom_sites_solution_secondary   ?
loop_
_atom_site_label
_atom_site_type_symbol
_atom_site_fract_x
_atom_site_fract_y
_atom_site_fract_z
_atom_site_U_iso_or_equiv
_atom_site_adp_type
_atom_site_occupancy
_atom_site_site_symmetry_order
_atom_site_calc_flag
_atom_site_refinement_flags_posn
_atom_site_refinement_flags_adp
_atom_site_refinement_flags_occupancy
_atom_site_disorder_assembly
_atom_site_disorder_group
F001 F 0.58125(11) 0.5351(5) 0.14474(15) 0.0679(7) Uani 1 1 d . . . . .
F002 F 0.72404(12) 0.0610(5) 0.00746(15) 0.0704(7) Uani 1 1 d . . . . .
C003 C 0.7074(2) 0.6365(8) 0.1914(2) 0.0496(9) Uani 1 1 d . . . . .
C004 C 0.64565(19) 0.4909(8) 0.1364(2) 0.0502(9) Uani 1 1 d . . . . .
O005 O 0.83826(13) 0.3740(6) 0.11336(18) 0.0622(7) Uani 1 1 d . . . . .
N006 N 0.77162(16) 0.6052(7) 0.1848(2) 0.0528(8) Uani 1 1 d . . . . .
O007 O 0.70111(14) 0.8205(6) 0.25470(18) 0.0659(8) Uani 1 1 d . . . . .
C008 C 0.77437(19) 0.4192(8) 0.1228(2) 0.0508(9) Uani 1 1 d . . . . .
C009 C 0.7144(2) 0.2583(8) 0.0656(2) 0.0501(9) Uani 1 1 d . . . . .
O010 O 0.58320(14) 0.1522(7) 0.02247(17) 0.0652(8) Uani 1 1 d . . . . .
C011 C 0.64732(19) 0.2924(8) 0.0711(2) 0.0483(8) Uani 1 1 d . . . . .
C012 C 0.9596(2) 0.4947(11) 0.1434(3) 0.0719(12) Uani 1 1 d . . . . .
C013 C 0.5721(2) 0.0039(10) -0.0614(3) 0.0642(11) Uani 1 1 d . . . . .
H01A H 0.608495 -0.155363 -0.049538 0.077 Uiso 1 1 calc R U . . .
H01B H 0.523563 -0.089018 -0.086196 0.077 Uiso 1 1 calc R U . . .
C014 C 0.8131(2) 0.7540(10) 0.3849(3) 0.0629(11) Uani 1 1 d . . . . .
C015 C 0.8506(3) 0.5940(12) 0.4417(3) 0.0833(14) Uani 1 1 d . . . . .
H015 H 0.880747 0.465136 0.487418 0.100 Uiso 1 1 calc R U . . .
C016 C 0.5829(2) 0.3726(12) -0.1812(3) 0.0764(12) Uani 1 1 d . . . . .
H016 H 0.586890 0.503736 -0.224226 0.092 Uiso 1 1 calc R U . . .
C017 C 0.5779(2) 0.2086(10) -0.1273(3) 0.0604(10) Uani 1 1 d . . . . .
C018 C 0.7666(2) 0.9633(9) 0.3173(3) 0.0676(11) Uani 1 1 d . . . . .
H01C H 0.753307 1.128981 0.347269 0.081 Uiso 1 1 calc R U . . .
H01D H 0.793822 1.046746 0.284152 0.081 Uiso 1 1 calc R U . . .
C019 C 0.8988(2) 0.5609(10) 0.1686(3) 0.0696(12) Uani 1 1 d . . . . .
H01E H 0.912581 0.517146 0.232612 0.083 Uiso 1 1 calc R U . . .
H01F H 0.885306 0.772775 0.157971 0.083 Uiso 1 1 calc R U . . .
C022 C 1.0084(3) 0.4465(14) 0.1237(4) 0.0999(17) Uani 1 1 d . . . . .
H022 H 1.047801 0.407476 0.107789 0.120 Uiso 1 1 calc R U . . .

loop_
_atom_site_aniso_label
_atom_site_aniso_U_11
_atom_site_aniso_U_22
_atom_site_aniso_U_33
_atom_site_aniso_U_23
_atom_site_aniso_U_13
_atom_site_aniso_U_12
F001 0.0528(12) 0.0860(16) 0.0744(15) -0.0040(13) 0.0357(11) 0.0026(11)
F002 0.0616(14) 0.0800(16) 0.0707(15) -0.0252(13) 0.0279(11) 0.0005(12)
C003 0.053(2) 0.048(2) 0.052(2) 0.0003(17) 0.0249(17) 0.0059(17)
C004 0.047(2) 0.055(2) 0.057(2) 0.0043(18) 0.0293(17) 0.0056(17)
O005 0.0459(14) 0.0764(18) 0.0670(16) -0.0152(14) 0.0257(12) -0.0018(13)
N006 0.0508(17) 0.0533(18) 0.0566(18) -0.0025(15) 0.0240(14) 0.0026(14)
O007 0.0584(16) 0.0738(18) 0.0657(17) -0.0215(15) 0.0252(13) 0.0031(14)
C008 0.046(2) 0.057(2) 0.050(2) 0.0022(18) 0.0205(17) 0.0054(17)
C009 0.054(2) 0.051(2) 0.050(2) -0.0043(17) 0.0255(17) 0.0033(17)
O010 0.0547(15) 0.0815(19) 0.0625(17) -0.0098(15) 0.0271(13) -0.0145(14)
C011 0.050(2) 0.051(2) 0.0433(19) 0.0026(17) 0.0185(16) -0.0026(17)
C012 0.049(2) 0.095(3) 0.068(3) 0.000(2) 0.020(2) 0.003(2)
C013 0.067(2) 0.066(3) 0.062(2) -0.013(2) 0.028(2) -0.014(2)
C014 0.069(3) 0.067(3) 0.059(3) -0.012(2) 0.032(2) -0.021(2)
C015 0.088(3) 0.091(4) 0.062(3) 0.003(3) 0.021(3) -0.020(3)
C016 0.073(3) 0.093(3) 0.066(3) -0.004(3) 0.031(2) -0.009(3)
C017 0.052(2) 0.073(3) 0.058(2) -0.011(2) 0.0242(19) -0.003(2)
C018 0.083(3) 0.052(2) 0.071(3) -0.015(2) 0.035(2) -0.010(2)
C019 0.045(2) 0.083(3) 0.078(3) -0.013(2) 0.022(2) -0.003(2)
C022 0.058(3) 0.143(5) 0.099(4) 0.008(4) 0.032(3) 0.013(3)

_geom_special_details            
;
 All esds (except the esd in the dihedral angle between two l.s. planes)
 are estimated using the full covariance matrix.  The cell esds are taken
 into account individually in the estimation of esds in distances, angles
 and torsion angles; correlations between esds in cell parameters are only
 used when they are defined by crystal symmetry.  An approximate (isotropic)
 treatment of cell esds is used for estimating esds involving l.s. planes.
;
loop_
_geom_bond_atom_site_label_1
_geom_bond_atom_site_label_2
_geom_bond_distance
_geom_bond_site_symmetry_2
_geom_bond_publ_flag
F001 C004 1.349(4) . ?
F002 C009 1.347(4) . ?
C003 C004 1.347(5) . ?
C003 N006 1.326(4) . ?
C003 O007 1.346(4) . ?
C004 C011 1.379(5) . ?
O005 C008 1.349(4) . ?
O005 C019 1.430(5) . ?
N006 C008 1.310(4) . ?
O007 C018 1.427(5) . ?
C008 C009 1.370(5) . ?
C009 C011 1.374(5) . ?
O010 C011 1.343(4) . ?
O010 C013 1.433(4) . ?
C012 C019 1.448(6) . ?
C012 C022 1.152(6) . ?
C013 H01A 0.9700 . ?
C013 H01B 0.9700 . ?
C013 C017 1.432(6) . ?
C014 C015 1.155(6) . ?
C014 C018 1.440(6) . ?
C015 H015 0.9300 . ?
C016 H016 0.9300 . ?
C016 C017 1.163(6) . ?
C018 H01C 0.9700 . ?
C018 H01D 0.9700 . ?
C019 H01E 0.9700 . ?
C019 H01F 0.9700 . ?
C022 H022 0.9300 . ?

loop_
_geom_angle_atom_site_label_1
_geom_angle_atom_site_label_2
_geom_angle_atom_site_label_3
_geom_angle
_geom_angle_site_symmetry_1
_geom_angle_site_symmetry_3
_geom_angle_publ_flag
N006 C003 C004 122.9(3) . . ?
N006 C003 O007 120.6(3) . . ?
O007 C003 C004 116.5(3) . . ?
F001 C004 C011 118.9(3) . . ?
C003 C004 F001 120.6(3) . . ?
C003 C004 C011 120.5(3) . . ?
C008 O005 C019 115.7(3) . . ?
C008 N006 C003 117.6(3) . . ?
C003 O007 C018 117.6(3) . . ?
O005 C008 C009 116.5(3) . . ?
N006 C008 O005 120.6(3) . . ?
N006 C008 C009 122.9(3) . . ?
F002 C009 C008 118.2(3) . . ?
F002 C009 C011 121.9(3) . . ?
C008 C009 C011 119.9(3) . . ?
C011 O010 C013 120.4(3) . . ?
C009 C011 C004 116.1(3) . . ?
O010 C011 C004 115.3(3) . . ?
O010 C011 C009 128.5(3) . . ?
C022 C012 C019 179.0(6) . . ?
O010 C013 H01A 109.2 . . ?
O010 C013 H01B 109.2 . . ?
H01A C013 H01B 107.9 . . ?
C017 C013 O010 112.2(3) . . ?
C017 C013 H01A 109.2 . . ?
C017 C013 H01B 109.2 . . ?
C015 C014 C018 177.4(5) . . ?
C014 C015 H015 180.0 . . ?
C017 C016 H016 180.0 . . ?
C016 C017 C013 179.3(5) . . ?
O007 C018 C014 111.6(3) . . ?
O007 C018 H01C 109.3 . . ?
O007 C018 H01D 109.3 . . ?
C014 C018 H01C 109.3 . . ?
C014 C018 H01D 109.3 . . ?
H01C C018 H01D 108.0 . . ?
O005 C019 C012 107.1(3) . . ?
O005 C019 H01E 110.3 . . ?
O005 C019 H01F 110.3 . . ?
C012 C019 H01E 110.3 . . ?
C012 C019 H01F 110.3 . . ?
H01E C019 H01F 108.6 . . ?
C012 C022 H022 180.0 . . ?

loop_
_geom_torsion_atom_site_label_1
_geom_torsion_atom_site_label_2
_geom_torsion_atom_site_label_3
_geom_torsion_atom_site_label_4
_geom_torsion
_geom_torsion_site_symmetry_1
_geom_torsion_site_symmetry_2
_geom_torsion_site_symmetry_3
_geom_torsion_site_symmetry_4
_geom_torsion_publ_flag
F001 C004 C011 C009 179.6(3) . . . . ?
F001 C004 C011 O010 -1.8(5) . . . . ?
F002 C009 C011 C004 176.9(3) . . . . ?
F002 C009 C011 O010 -1.4(6) . . . . ?
C003 C004 C011 C009 -0.9(5) . . . . ?
C003 C004 C011 O010 177.7(3) . . . . ?
C003 N006 C008 O005 -179.1(3) . . . . ?
C003 N006 C008 C009 -0.1(5) . . . . ?
C003 O007 C018 C014 -74.8(4) . . . . ?
C004 C003 N006 C008 -1.3(5) . . . . ?
C004 C003 O007 C018 176.4(3) . . . . ?
O005 C008 C009 F002 2.5(5) . . . . ?
O005 C008 C009 C011 -180.0(3) . . . . ?
N006 C003 C004 F001 -178.7(3) . . . . ?
N006 C003 C004 C011 1.8(6) . . . . ?
N006 C003 O007 C018 -3.9(5) . . . . ?
N006 C008 C009 F002 -176.5(3) . . . . ?
N006 C008 C009 C011 1.0(6) . . . . ?
O007 C003 C004 F001 1.0(5) . . . . ?
O007 C003 C004 C011 -178.5(3) . . . . ?
O007 C003 N006 C008 179.0(3) . . . . ?
C008 O005 C019 C012 -175.6(3) . . . . ?
C008 C009 C011 C004 -0.5(5) . . . . ?
C008 C009 C011 O010 -178.8(3) . . . . ?
C011 O010 C013 C017 -60.4(5) . . . . ?
C013 O010 C011 C004 163.8(3) . . . . ?
C013 O010 C011 C009 -17.9(6) . . . . ?
C019 O005 C008 N006 -5.6(5) . . . . ?
C019 O005 C008 C009 175.3(3) . . . . ?

_shelx_res_file                  
;
TITL 2 in P-1 #2 New:P21/c
    abs.res
    created by SHELXL-2016/6 at 10:11:06 on 03-Apr-2024
REM Best SHELXD solution FINAL CC 70.22
REM Fragments: 30
CELL 0.71073 19.806 4.4215 16.055 90 113.91 90
ZERR 4 0.008 0.0009 0.003 0 0.02 0
LATT 1
SYMM -X,0.5+Y,0.5-Z
SFAC C H F N O
UNIT 56 36 8 4 12

L.S. 5
PLAN  5
CONF
MORE -1
BOND $H
fmap 2
ACTA
OMIT 0 50
OMIT -10 0 4
OMIT -9 0 12
OMIT -5 1 1
OMIT 0 0 6
OMIT 0 3 12
OMIT 3 0 0
OMIT 4 0 0
OMIT 4 0 2
OMIT 5 0 4
OMIT 6 3 0
OMIT 9 0 0
OMIT 12 0 0
OMIT 13 0 0
OMIT 14 0 0
OMIT 15 0 0
OMIT 18 0 0
OMIT 19 0 0
OMIT 20 0 0
OMIT 21 0 0
REM <olex2.extras>
REM <HklSrc "%.\\abs.hkl">
REM </olex2.extras>

WGHT    0.044600    1.266300
FVAR       1.90919
F001  3    0.581249    0.535101    0.144738    11.00000    0.05282    0.08596 =
         0.07441   -0.00400    0.03567    0.00255
F002  3    0.724045    0.060991    0.007465    11.00000    0.06161    0.08000 =
         0.07071   -0.02524    0.02793    0.00048
C003  1    0.707397    0.636484    0.191441    11.00000    0.05266    0.04789 =
         0.05191    0.00027    0.02486    0.00589
C004  1    0.645646    0.490946    0.136435    11.00000    0.04675    0.05504 =
         0.05680    0.00432    0.02926    0.00563
O005  5    0.838263    0.374047    0.113357    11.00000    0.04590    0.07641 =
         0.06697   -0.01525    0.02569   -0.00183
N006  4    0.771616    0.605217    0.184830    11.00000    0.05076    0.05330 =
         0.05657   -0.00246    0.02397    0.00261
O007  5    0.701108    0.820521    0.254702    11.00000    0.05843    0.07380 =
         0.06568   -0.02153    0.02525    0.00308
C008  1    0.774374    0.419244    0.122793    11.00000    0.04637    0.05734 =
         0.04964    0.00225    0.02053    0.00538
C009  1    0.714366    0.258348    0.065623    11.00000    0.05355    0.05112 =
         0.04996   -0.00432    0.02552    0.00331
O010  5    0.583204    0.152164    0.022466    11.00000    0.05473    0.08153 =
         0.06247   -0.00981    0.02708   -0.01447
C011  1    0.647323    0.292375    0.071097    11.00000    0.04979    0.05134 =
         0.04332    0.00257    0.01852   -0.00264
C012  1    0.959633    0.494732    0.143380    11.00000    0.04912    0.09454 =
         0.06833   -0.00019    0.01982    0.00328
C013  1    0.572087    0.003936   -0.061437    11.00000    0.06673    0.06579 =
         0.06188   -0.01273    0.02782   -0.01393
AFIX  23
H01A  2    0.608495   -0.155363   -0.049538    11.00000   -1.20000
H01B  2    0.523563   -0.089018   -0.086196    11.00000   -1.20000
AFIX   0
C014  1    0.813119    0.753966    0.384913    11.00000    0.06896    0.06659 =
         0.05863   -0.01169    0.03158   -0.02063
C015  1    0.850580    0.593977    0.441693    11.00000    0.08840    0.09102 =
         0.06181    0.00290    0.02138   -0.02007
AFIX 163
H015  2    0.880747    0.465136    0.487418    11.00000   -1.20000
AFIX   0
C016  1    0.582905    0.372589   -0.181154    11.00000    0.07252    0.09307 =
         0.06615   -0.00416    0.03081   -0.00899
AFIX 163
H016  2    0.586890    0.503736   -0.224226    11.00000   -1.20000
AFIX   0
C017  1    0.577923    0.208612   -0.127301    11.00000    0.05218    0.07279 =
         0.05794   -0.01100    0.02418   -0.00335
C018  1    0.766642    0.963343    0.317286    11.00000    0.08265    0.05183 =
         0.07147   -0.01531    0.03458   -0.01010
AFIX  23
H01C  2    0.753307    1.128981    0.347269    11.00000   -1.20000
H01D  2    0.793822    1.046746    0.284152    11.00000   -1.20000
AFIX   0
C019  1    0.898792    0.560926    0.168594    11.00000    0.04529    0.08333 =
         0.07752   -0.01301    0.02230   -0.00345
AFIX  23
H01E  2    0.912581    0.517146    0.232612    11.00000   -1.20000
H01F  2    0.885306    0.772775    0.157971    11.00000   -1.20000
AFIX   0
C022  1    1.008413    0.446457    0.123689    11.00000    0.05815    0.14272 =
         0.09942    0.00841    0.03246    0.01301
AFIX 163
H022  2    1.047801    0.407476    0.107789    11.00000   -1.20000
AFIX   0
HKLF 4


REM  2 in P-1 #2 New:P21/c
REM R1 =  0.0786 for    1623 Fo > 4sig(Fo)  and  0.1076 for all    2214 data
REM    181 parameters refined using      0 restraints

END

WGHT      0.0446      1.2663

REM Highest difference peak  0.222,  deepest hole -0.223,  1-sigma level  0.058
Q1    1   0.7199  0.5003  0.0121  11.00000  0.05    0.22
Q2    1   0.8027  0.4502  0.0089  11.00000  0.05    0.19
Q3    1   0.8996  0.1947  0.5561  11.00000  0.05    0.19
Q4    1   0.8227  0.4576  0.3362  11.00000  0.05    0.18
Q5    1   0.8189  0.7297  0.2193  11.00000  0.05    0.18
;
_shelx_res_checksum              93025
_shelx_hkl_file                  
;
  24   0  -3   15.81   25.22
 -24   0   3   25.98   27.01
  24   0  -4    6.23   25.05
 -24   0   4   10.81   17.16
 -24   0   5   30.23   24.09
  24   0  -5    6.24   19.68
 -24   0   6   38.54   22.58
  24   0  -6   58.39   21.27
  24   0  -7   92.70   21.78
 -24   0   7    4.01   15.41
 -24   0   8   83.27   18.95
  24   0  -8   29.57   24.22
 -24   0   9    9.77   17.41
  24   0  -9  -10.90   24.92
 -24   0  10   21.83   16.80
  24   0 -10   13.81   16.99
 -24   0  11   66.95   19.94
  24   0 -11   -4.97   21.53
  24   0 -12   40.71   12.92
 -24   0  12   26.78   15.47
 -24   1   5  -15.43   19.15
  24  -1  -5    8.86   24.00
  24   1  -5   37.78   17.72
 -24   1   6   36.24   24.99
  24   1  -6   43.88   17.06
  24  -1  -6   36.96   21.14
 -24   1   7   23.88   27.76
  24  -1  -7   23.45   29.04
  24   1  -7   16.85   15.46
 -24   1   8   19.53   16.65
  24   1  -8   33.03   12.52
  24  -1  -8    1.49   21.28
 -24  -1   8   23.23   13.56
  24  -1  -9   38.95   29.10
  24   1  -9    2.60   11.66
 -24   1   9    2.87   22.49
 -24  -1   9   12.53   10.93
  24  -1 -10    1.13   20.17
 -24   1  10   44.10   25.51
  24   1 -10   15.32   10.83
 -24  -1  10    0.88    9.23
 -24   1  11    4.13   26.61
 -24  -1  11    4.45    8.91
  24  -1 -11    7.99   28.09
  23   0  -1   19.67   17.13
 -23   0   1   12.16   29.36
  23   0  -2   67.06   26.14
  23   0  -3   17.00   27.49
 -23   0   3    9.98   26.66
  23   0  -4   11.37   18.60
 -23   0   4   17.45   22.70
  23   0  -5   18.09   18.63
 -23   0   5   16.84   16.08
  23   0  -6  285.04   26.64
 -23   0   6  257.43   25.83
  23   0  -7    0.57   21.85
 -23   0   7    8.25   17.18
  23   0  -8   48.64   23.09
 -23   0   8   21.86   19.26
 -23   0   9   20.56   16.60
  23   0  -9   22.59   20.74
 -23   0  10   23.63   16.68
  23   0 -10  145.29   24.12
  23   0 -11   21.48   17.81
 -23   0  11   13.29   14.91
 -23   0  12   14.53   14.83
  23   0 -12   68.29   18.89
 -23   0  13   27.71   16.71
 -23   0  14   10.37   16.53
  23   1  -2   25.83   19.15
  23  -1  -2   -6.92   23.12
 -23   1   2   21.11   21.65
  23  -1  -3   31.85   24.35
 -23   1   3  102.30   21.44
  23   1  -3   87.35   22.46
  23   1  -4   33.17   19.48
 -23   1   4   56.31   22.67
  23  -1  -4   33.70   30.57
 -23   1   5   39.12   26.51
  23   1  -5    8.10   16.09
  23  -1  -5  -26.29   31.27
 -23   1   6   69.65   18.48
 -23  -1   6   48.07   14.72
  23  -1  -6   39.94   17.96
  23   1  -6   -1.77   15.60
  23  -1  -7   17.64   28.47
  23   1  -7   35.86   14.67
 -23  -1   7   16.01   13.77
 -23   1   7   12.08   15.49
  23   1  -8   18.09   10.49
 -23  -1   8   38.00   11.13
  23  -1  -8   52.07   18.96
 -23   1   8   34.22   23.10
 -23   1   9   76.01   21.28
  23   1  -9  102.04   15.25
  23  -1  -9   38.03   25.54
 -23  -1   9   10.29    9.42
 -23  -1  10    6.46    7.81
 -23   1  10   57.81   23.68
  23  -1 -10    0.08   19.17
  23   1 -10   23.12   12.47
 -23   1  11   19.62   24.70
  23  -1 -11   16.90   29.29
 -23  -1  11   14.99    6.45
 -23  -1  12    0.29    6.80
  23  -1 -12   21.88   24.52
 -23   1  12   10.84   30.85
 -23   1  13   26.18   16.76
 -23  -1  13    9.21    8.64
  23  -1 -13  100.95   25.78
  23   2  -5    6.37    7.72
  23  -2  -5    0.50   23.13
 -23   2   6   39.84   29.97
  23  -2  -6  192.55   43.16
 -23   2   7   58.43   29.46
  23  -2  -7  -10.62   38.43
 -23   2   8   -6.35   22.61
  23  -2  -8    1.02   35.93
  23  -2  -9   79.59   32.21
 -23   2   9   52.25   21.58
 -22   0   1   30.20   28.48
  22   0  -1   39.11   17.27
  22   0  -2   81.01   18.72
 -22   0   2  185.99   33.52
 -22   0   3  -16.02   17.50
  22   0  -3   -1.15   19.54
 -22   0   4   -1.61   18.81
  22   0  -4    2.11   23.19
 -22   0   5   -9.42   22.04
  22   0  -5    8.12   14.15
 -22   0   6   44.79   18.33
  22   0  -6   26.81   13.55
 -22   0   7   -4.20   10.16
  22   0  -7   17.92   18.34
  22   0  -8   20.96   19.56
 -22   0   8   26.39   10.18
  22   0  -9   18.03   12.04
 -22   0   9   22.44   17.47
 -22   0  10   50.34   14.50
  22   0 -10  141.17   21.09
 -22   0  11    7.00   13.64
  22   0 -11   13.01   16.33
  22   0 -12   37.79   12.23
 -22   0  12   13.64   10.57
 -22   0  13   26.21   15.63
 -22   0  14  118.47   17.18
 -22   0  15   29.59   17.89
  22  -1  -1    9.92   23.63
 -22   1   1   37.32   33.63
  22   1  -1   37.71   19.87
 -22   1   2   56.26   27.99
  22  -1  -2   23.42   27.87
  22   1  -2   24.56   24.21
  22   1  -3   27.39   19.78
 -22   1   3   73.04   17.53
  22  -1  -3   -5.80   28.51
  22   1  -4   44.88   18.23
 -22   1   4   56.23   17.08
  22  -1  -4  170.44   33.61
 -22   1   5   64.65   21.53
 -22  -1   5   22.41   14.36
  22   1  -5    2.35   11.01
  22  -1  -5    4.23   27.90
  22   1  -6   23.40   12.85
 -22  -1   6   17.21   14.41
 -22   1   6   14.74   25.98
  22  -1  -6   14.44   14.38
  22   1  -7   29.01   12.92
 -22  -1   7   32.45   11.22
  22  -1  -7  -10.45   26.94
 -22   1   7   21.47   22.16
  22   1  -8   19.46   12.85
 -22  -1   8    4.92   10.14
  22  -1  -8   23.77   15.19
 -22   1   8   32.84   22.70
 -22   1   9   41.88   22.26
  22   1  -9    9.45    9.74
 -22  -1   9   27.04   10.62
  22  -1  -9   19.18   24.48
  22  -1 -10   42.20   24.60
 -22  -1  10    4.29    6.79
  22   1 -10   14.10   10.57
 -22   1  10  111.63   21.00
 -22  -1  11   -1.52    8.01
  22  -1 -11   14.87   18.58
 -22   1  11   42.17   25.86
 -22  -1  12    2.32    7.93
  22  -1 -12   77.52   19.73
 -22   1  12   16.17   26.45
  22  -1 -13   -8.56   29.48
 -22   1  13   -4.92   25.35
 -22  -1  13   26.09    7.59
 -22  -1  14   13.56    7.77
 -22   1  14   66.03   14.57
  22  -1 -14   -8.37   29.36
 -22   1  15    7.80   27.43
 -22  -1  15    7.68    6.59
  22   2  -2   17.52   16.20
  22  -2  -2    0.25   35.50
 -22   2   2   13.08   21.25
 -22   2   3   25.90   19.27
  22   2  -3   45.55   14.48
  22  -2  -3   43.12   23.67
 -22   2   4   64.69   30.39
  22  -2  -4   41.23   22.05
  22   2  -4   24.52   11.49
  22   2  -5   11.87    9.86
 -22   2   5   16.68   32.51
  22  -2  -5   26.36   32.22
  22  -2  -6   90.76   31.22
 -22   2   6   62.08   22.71
 -22   2   7   30.23   22.95
  22  -2  -7   20.00   37.27
  22  -2  -8   37.49   34.83
 -22   2   8   54.37   29.93
 -22   2   9   37.31   28.45
  22  -2  -9  191.95   26.64
  22  -2 -10   24.87   19.76
 -22   2  10    9.00   22.76
  22  -2 -11   17.98   38.96
 -22   2  11   83.17   20.89
 -22   2  12   38.95   27.54
  22  -2 -12   34.51   36.61
  21   0  -1   14.89   15.54
 -21   0   1   20.40   25.77
  21   0  -2   16.64   15.95
 -21   0   2   55.90   22.80
  21   0  -3   27.83   23.93
 -21   0   3    3.03   13.61
 -21   0   4   31.09   22.90
  21   0  -4   -2.93   13.97
 -21   0   5   48.63   17.53
  21   0  -5   31.43   15.59
  21   0  -6  131.15   16.29
 -21   0   6   98.69   17.20
 -21   0   7   -0.41   12.77
  21   0  -7   -2.84   17.50
 -21   0   8   22.29    9.89
  21   0  -8   17.21   20.81
 -21   0   9    7.20   14.42
  21   0  -9   37.07   16.03
  21   0 -10  194.33   22.10
 -21   0  10  207.99   16.32
 -21   0  11   14.45   15.67
  21   0 -11   22.75   10.39
 -21   0  12   93.45   16.08
  21   0 -12   85.17   20.00
 -21   0  13   41.68   10.23
 -21   0  14   57.88   15.93
 -21   0  15   76.50   17.56
 -21   0  16  170.03   24.41
  21  -1  -1   44.28   32.79
  21   1  -1   44.65   19.88
 -21   1   1   34.73   28.80
  21  -1  -2   99.03   22.31
 -21   1   2   49.14   24.70
  21   1  -2   38.83   17.91
  21  -1  -3    4.44   18.87
 -21   1   3   24.21   20.66
  21   1  -3   39.08   16.37
 -21  -1   3   26.09   10.76
  21   1  -4   -1.72   21.12
  21  -1  -4   44.99   15.61
 -21  -1   4    2.16   11.05
 -21   1   4   18.06   19.29
 -21  -1   5    6.21   15.74
 -21   1   5   37.27   24.43
  21   1  -5   21.73   11.50
  21  -1  -5   51.87   24.13
  21   1  -6   13.66   11.65
 -21  -1   6   17.00   13.23
 -21   1   6   16.01   12.49
  21  -1  -6   -6.69   22.03
 -21   1   7   38.65   22.15
 -21  -1   7  125.78   12.36
  21  -1  -7   47.71   25.08
  21   1  -7   70.49   15.06
  21  -1  -8   36.01   17.09
  21   1  -8   57.00    9.36
 -21  -1   8   35.72    9.52
 -21   1   8   41.75   22.46
 -21  -1   9   27.50    9.81
  21  -1  -9   14.30   14.96
 -21   1   9   56.01   18.57
  21   1  -9   23.62    7.63
 -21   1  10   43.70   19.89
  21  -1 -10   44.51   22.41
 -21  -1  10    7.97    9.27
 -21   1  11    8.75   22.93
 -21  -1  11   40.66    8.40
  21  -1 -11   23.48   23.76
 -21  -1  12    2.78    6.62
  21  -1 -12  -11.20   24.52
 -21   1  12   21.63   20.05
  21  -1 -13  137.46   19.66
 -21   1  13  172.01   26.24
 -21  -1  13  126.10    9.11
  21  -1 -14   41.88   16.04
 -21   1  14   19.69   19.58
 -21  -1  14   13.78    7.76
 -21   1  15   40.79   27.65
 -21  -1  15    4.14    8.93
 -21  -1  15   24.80    8.27
 -21  -1  16   19.61    8.72
 -21   1  16    5.81   25.59
 -21  -1  16   16.75    9.70
 -21   2   1   95.15   31.15
  21  -2  -1   20.91   37.85
  21   2  -1   18.42   21.04
  21  -2  -2   47.12   21.82
  21   2  -2   52.27   17.27
 -21   2   2   21.92   24.75
  21  -2  -3   10.10   22.41
  21   2  -3   31.35   18.42
 -21   2   3   42.05   19.49
  21   2  -4   33.37   10.38
 -21   2   4   16.89   17.74
  21  -2  -4    6.81   34.57
  21   2  -5    3.66    6.85
  21  -2  -5   24.86   30.89
 -21   2   5  -23.83   33.43
  21  -2  -6   22.98   30.48
 -21   2   6   57.55   31.29
 -21   2   7   22.45   27.89
  21  -2  -7   43.76   29.63
 -21   2   8   17.37   25.86
  21  -2  -8   -4.96   23.53
 -21   2   9   26.55   16.73
  21  -2  -9   47.33   20.25
  21  -2 -10   57.50   28.69
 -21   2  10   17.25   15.62
 -21   2  11   12.00   27.61
  21  -2 -11   34.21   38.45
 -21   2  12   27.51   18.59
  21  -2 -12   25.14   22.68
 -21   2  13   32.26   31.21
  21  -2 -13   -2.09   32.41
 -21   2  14   38.11   17.91
  21  -2 -14   -5.16   38.82
  20   0  -1   19.98   25.79
 -20   0   1   72.00   26.41
  20   0  -2  221.46   23.24
 -20   0   2  293.44   25.36
  20   0  -3    0.86   14.81
 -20   0   3   19.26   12.91
  20   0  -4   61.76   16.03
 -20   0   4   42.69   10.66
 -20   0   5   26.55   13.96
  20   0  -5   11.52   16.44
 -20   0   6   46.87   17.19
  20   0  -6   55.14   10.02
 -20   0   7   47.23   15.24
  20   0  -7   36.36   18.10
 -20   0   8   94.78   12.53
  20   0  -8   96.41   12.76
  20   0  -9    5.74   12.11
 -20   0   9    7.53   15.28
 -20   0  10  506.96   22.51
  20   0 -10  676.02   23.53
  20   0 -11   14.55   16.27
 -20   0  11   22.16   15.38
  20   0 -12   22.43   13.48
 -20   0  12   31.29   14.39
 -20   0  13   24.05    8.70
 -20   0  14   85.15   16.61
 -20   0  15   -2.89   18.21
 -20   0  16    7.95   18.11
 -20   0  17   28.93   19.57
  20   1  -1  143.01   21.72
 -20   1   1   13.82   19.70
  20  -1  -1   74.03   18.31
  20  -1  -2   52.29   25.78
  20   1  -2    2.93   18.29
 -20   1   2   37.20   20.33
  20  -1  -3   10.62   27.41
 -20  -1   3    8.73   17.28
  20   1  -3   11.61   15.70
 -20   1   3   42.13   22.65
 -20  -1   4   -1.01   10.79
  20   1  -4   24.07   14.11
  20  -1  -4   34.51   12.02
 -20   1   4   14.04   23.20
  20  -1  -5   38.12   14.81
  20   1  -5   65.55   13.44
 -20  -1   5   69.02   13.99
  20  -1  -6   21.78   21.91
 -20   1   6   19.18   16.39
 -20  -1   6    8.49   10.85
 -20   1   7  125.28   15.80
  20  -1  -7  173.49   26.86
 -20  -1   7  137.95   11.63
  20   1  -7  159.71   12.86
 -20  -1   8   -0.08    8.56
  20   1  -8    4.26    8.53
 -20   1   8   36.50   20.68
  20  -1  -8   11.86   21.25
 -20  -1   9   -0.42   10.31
 -20   1   9  113.82   19.02
  20  -1  -9   16.69   12.92
  20   1  -9    7.91   10.55
 -20   1  10  118.31   21.96
  20  -1 -10   78.02   15.70
 -20  -1  10   65.13   11.27
 -20  -1  11    9.96    7.22
 -20   1  11   78.08   20.15
  20  -1 -11   20.57   16.86
 -20  -1  12  159.94    9.80
 -20   1  12  146.30   22.53
  20  -1 -13   64.98   16.67
 -20  -1  13   22.51    6.34
 -20   1  13   65.80   23.63
 -20  -1  14  163.85   12.72
 -20   1  14  209.37   30.35
 -20   1  15   21.26   15.38
 -20  -1  15   28.69   10.31
 -20  -1  16    6.99   12.05
 -20  -1  16   14.34    8.05
 -20   1  16   -0.24   24.06
 -20  -1  17    4.42   10.12
 -20   1  17   43.68   20.88
 -20   2   1   15.17   26.87
  20  -2  -1    3.00   37.35
  20   2  -1   24.11   17.91
  20   2  -2   51.38   15.14
  20  -2  -2   29.48   17.79
 -20   2   3  112.31   27.17
  20  -2  -3  122.73   27.24
  20   2  -3   56.64   11.97
  20  -2  -4   44.60   29.72
 -20   2   4   52.82   27.85
  20   2  -4   26.45   13.28
 -20   2   5   39.14   16.59
  20   2  -5   20.35    6.81
  20  -2  -5   22.70   25.13
 -20   2   6   25.91   15.75
  20  -2  -6    1.89   24.95
 -20   2   7   56.50   16.45
  20  -2  -7  135.39   20.76
 -20   2   8   32.35   16.24
  20  -2  -8   27.97   16.17
  20  -2  -9    9.47   26.08
 -20   2   9   25.83   19.78
  20  -2 -10   59.78   19.45
 -20   2  10   38.75   27.38
  20  -2 -11   87.95   18.28
 -20   2  11   63.81   25.97
 -20   2  12  -24.99   22.62
  20  -2 -12   29.25   31.55
  20  -2 -13   23.36   18.65
 -20   2  13   38.10   34.77
  20  -2 -14   -6.83   42.59
 -20   2  14    0.41   24.07
 -20   2  15    2.96   33.54
  20   3  -2   49.78   13.37
  20  -3  -2   21.32   40.37
 -20   3   2   15.18   31.66
  20   3  -2   22.72   14.29
  20  -3  -3   15.83   22.61
  20   3  -3   22.83    8.01
 -20   3   3   15.11   30.84
  20   3  -3   13.93    7.79
  20  -3  -4   11.91   35.23
 -20   3   4    5.68   24.03
  20  -3  -5   42.44   21.55
 -20   3   5   30.56   22.61
 -20   3   6   85.44   31.08
  20  -3  -6   47.65   23.06
 -20   3   7   29.12   30.50
  20  -3  -7   27.12   28.91
  20  -3  -8   26.18   39.02
 -20   3   8   11.84   30.16
 -20   3   9   73.71   34.24
  20  -3  -9   21.69   33.38
  20  -3 -10   17.19   37.76
 -20   3  10    2.52   21.74
 -20   3  11   86.58   37.62
  20  -3 -11   13.30   45.33
 -19   0   1   19.77   20.46
  19   0  -1   25.35   20.70
 -19   0   2  228.01   23.18
  19   0  -2  361.23   21.91
 -19   0   3   11.80   17.69
  19   0  -3   59.00   18.31
 -19   0   4  343.54   19.78
  19   0  -4  308.58   24.27
 -19   0   5   10.80   12.65
  19   0  -5   19.62   15.11
 -19   0   6   44.90   10.33
  19   0  -6   33.72   10.32
  19   0  -7   -1.12   17.34
 -19   0   7   -2.91   14.11
  19   0  -8 1182.65   39.38
 -19   0   8 1111.01   36.68
 -19   0   9    0.67    8.15
  19   0  -9    1.15   17.31
  19   0 -10   81.00   19.41
 -19   0  10  133.86   15.88
 -19   0  11   46.84   12.78
  19   0 -11   60.26   16.20
  19   0 -12  530.47   23.53
 -19   0  12  542.29   20.68
 -19   0  13   49.59   10.73
 -19   0  14   18.79   16.68
 -19   0  15    0.87   20.18
 -19   0  16   87.35   21.59
 -19   0  17    8.09   15.19
 -19   0  18   12.13   22.44
  19   1  -1   56.83   16.47
 -19   1   1    7.68   13.59
  19  -1  -1   35.47   25.43
  19   1  -2   35.36   17.07
  19  -1  -2   78.84   16.50
 -19   1   2    9.92   13.15
 -19  -1   3   29.79   13.00
  19   1  -3   32.28    9.24
  19  -1  -3   32.79   22.84
 -19   1   3   27.01   12.78
  19  -1  -4   -7.74   23.72
  19   1  -4   10.22   12.52
 -19   1   4    8.40   16.53
 -19  -1   4    7.35   12.98
 -19   1   5  544.65   27.23
 -19  -1   5  447.08   20.42
  19   1  -5  508.93   25.27
  19  -1  -5  511.52   26.59
  19   1  -6    3.97   10.08
  19  -1  -6   16.50   12.55
 -19  -1   6   25.24   10.07
 -19   1   6   24.71   14.70
 -19  -1   7  324.11   13.70
 -19   1   7  297.25   20.29
  19  -1  -7  226.10   25.45
  19   1  -7  350.16   14.86
  19  -1  -8  229.74   27.87
 -19  -1   8  269.96   12.13
  19   1  -8  251.26   13.13
 -19   1   8  209.83   21.69
 -19  -1   9  154.91   11.03
  19  -1  -9  220.38   23.02
  19   1  -9   99.88    9.27
 -19   1   9  151.24   19.09
  19  -1 -10   16.36   19.85
 -19  -1  10    7.59    7.36
 -19   1  10   -2.97   10.89
  19  -1 -11   82.12   25.08
 -19   1  11   69.30   13.30
 -19  -1  11  131.80    8.15
  19  -1 -12  172.63   22.30
 -19   1  12  107.52   15.19
 -19  -1  12  162.05    8.66
  19  -1 -13   10.19   28.60
 -19  -1  13    7.00    8.40
 -19   1  13   28.68   11.95
 -19   1  14   23.22   20.82
 -19  -1  14   10.11    8.99
 -19  -1  15   28.12   10.64
 -19  -1  15    0.08   11.21
 -19   1  15   53.15   24.35
 -19  -1  16    0.29   13.49
 -19  -1  16   43.62   10.80
 -19   1  16   69.57   34.24
 -19  -1  17   -0.44   11.60
 -19  -1  17   11.98   11.63
 -19   1  17    1.84   21.87
  19  -2  -1   42.79   17.65
 -19   2   1   22.89   16.59
  19   2  -1   56.95   14.38
 -19   2   2   71.77   24.96
  19   2  -2   88.44   12.78
  19  -2  -2   67.65   30.02
  19  -2  -3   34.52   22.89
  19   2  -3    3.06   10.60
 -19   2   3  -12.45   25.34
  19  -2  -4   92.26   31.18
 -19   2   4  136.76   27.23
  19   2  -4  146.77   10.90
  19   2  -5  136.62    9.12
  19  -2  -5  124.56   27.72
 -19   2   5  141.02   27.16
  19  -2  -6  118.77   26.32
  19  -2  -7   42.95   18.16
 -19   2   7   48.87   22.53
 -19   2   8    1.13   29.26
  19  -2  -8  148.51   31.81
  19  -2  -9   16.09   24.25
 -19   2   9    9.07   26.94
  19  -2 -10   21.72   21.03
 -19   2  10   45.29   22.32
 -19   2  11   10.46   20.20
  19  -2 -11   24.15   31.78
 -19   2  12   16.81   21.28
  19  -2 -12   26.45   21.16
 -19   2  13   64.51   24.50
  19  -2 -13   73.35   27.00
 -19   2  14    6.78   25.44
  19  -2 -14    8.06   28.42
 -19   2  15  140.04   23.75
  19  -2 -15   18.87   28.38
 -19   2  16   -4.89   39.14
 -19   3   1   92.38   24.38
  19   3  -1   93.69   14.83
  19  -3  -1   99.83   23.84
  19   3  -1  143.70   17.05
  19   3  -2   98.87   13.14
 -19   3   2   79.65   30.97
  19   3  -2   84.67   12.67
  19  -3  -2  155.99   27.31
  19   3  -3    7.62    7.66
 -19   3   3   51.06   26.07
  19  -3  -3   74.35   21.67
 -19   3   4  -12.57   36.40
  19  -3  -4   28.38   31.60
 -19   3   5   47.98   19.58
  19  -3  -5   -3.22   26.94
 -19   3   6   46.87   23.33
  19  -3  -6  -20.15   30.36
  19  -3  -7   -5.97   27.97
 -19   3   7   -4.45   30.12
 -19   3   8  -16.08   38.62
  19  -3  -8   61.25   21.76
  19  -3  -9  129.82   25.07
 -19   3   9   78.55   19.97
 -19   3  10   19.21   32.86
  19  -3 -10   30.71   21.67
  19  -3 -11  -10.94   28.87
 -19   3  11   28.48   21.26
 -19   3  12  106.62   45.17
  19  -3 -12   -6.68   32.95
 -18   0   1    2.44   19.09
  18   0  -1   28.19   13.52
 -18   0   2   30.87   17.57
  18   0  -2   36.25   18.85
 -18   0   3    3.47   17.70
  18   0  -3    0.41   13.63
 -18   0   4  193.67   13.16
  18   0  -4  164.05   13.97
  18   0  -5    6.00   13.70
 -18   0   5   68.76   16.74
 -18   0   6  490.77   20.95
  18   0  -6  471.46   18.07
 -18   0   7   67.36   13.05
  18   0  -7   79.77   14.86
 -18   0   8   49.39   12.07
  18   0  -8   17.23   15.61
  18   0  -9   12.55   13.72
 -18   0   9   16.53   11.76
  18   0 -10 2221.20   52.12
 -18   0  10 2090.27   58.41
  18   0 -11   13.04   15.89
 -18   0  11    0.71   11.54
 -18   0  12  247.85   18.31
 -18   0  13   16.48    8.95
 -18   0  14   51.16   15.62
 -18   0  15   17.49   18.87
 -18   0  16   37.29   18.46
 -18   0  17    2.20   15.33
 -18   0  18   97.99   24.76
 -18   1   1   95.84   16.04
  18  -1  -1   56.55   15.72
  18   1  -1  137.93   14.92
  18  -1  -2  326.41   23.23
 -18  -1   2  374.04   21.05
  18   1  -2  486.25   19.02
 -18   1   2  378.41   21.28
 -18   1   3  115.37   19.21
  18   1  -3   86.75   14.80
 -18  -1   3   69.36   10.41
  18  -1  -3   25.09   16.19
  18   1  -4   -2.61   15.54
 -18   1   4   -6.32   17.07
 -18  -1   4   -1.23   12.57
  18  -1  -4   28.37   21.25
  18   1  -5  148.14    9.79
 -18  -1   5  119.82   11.61
  18  -1  -5   87.14   15.91
 -18   1   5  106.46   14.93
  18   1  -6  519.65   24.98
 -18   1   6  455.14   24.63
  18  -1  -6  457.08   23.84
 -18  -1   6  523.34   21.34
  18  -1  -7  298.30   18.77
 -18  -1   7  291.44   12.14
  18   1  -7  246.24   13.63
 -18   1   7  239.33   17.11
 -18  -1   8  336.02   12.56
  18   1  -8  312.18   15.37
 -18   1   8  362.99   23.65
  18  -1  -8  280.50   17.78
 -18   1   9   79.92   18.44
  18  -1  -9  114.15   20.34
 -18  -1   9  143.20    7.84
  18   1  -9  127.47    8.93
 -18   1  10   32.40   10.11
  18  -1 -10   83.07   21.89
 -18  -1  10   61.04    6.87
 -18  -1  11   12.08    5.50
 -18   1  11   21.05   10.51
  18  -1 -11   31.66   24.05
 -18  -1  12    6.13    8.72
 -18   1  12    5.63   19.44
  18  -1 -12    6.32   20.12
 -18   1  13  387.25   25.65
  18  -1 -13  334.48   26.32
 -18  -1  13  376.91   13.68
 -18   1  14   81.07   16.55
 -18  -1  14    8.56   11.00
 -18  -1  15   65.26   10.05
 -18   1  15   96.64   25.57
 -18  -1  16   11.61   11.78
 -18  -1  16   38.59   15.31
 -18   1  16   48.54   17.09
 -18   1  17   17.69   29.87
 -18  -1  17   -5.85   13.39
 -18  -1  17   26.04   13.54
 -18  -1  18    0.44   15.11
 -18  -1  18    8.31   15.45
 -18   1  18   15.59   26.66
 -18   2   1   26.81   16.74
  18   2  -1   62.05   15.02
  18  -2  -2  115.66   25.13
  18   2  -2  140.60   14.83
 -18   2   2   96.94   18.34
 -18   2   3  260.66   21.34
  18  -2  -3  277.13   27.58
  18   2  -3  258.02   13.65
  18   2  -4   54.67    9.73
 -18   2   4   11.13   13.76
  18  -2  -4   57.82   29.11
  18  -2  -5   98.81   25.42
  18   2  -5  117.49    8.56
  18  -2  -6   -6.79   17.18
 -18   2   6   32.02   26.00
 -18   2   7   33.66   19.55
  18  -2  -7   12.37   27.33
  18  -2  -8  266.01   21.21
 -18   2   8  255.87   26.77
  18  -2  -9   73.64   22.95
 -18   2   9   72.68   22.50
  18  -2 -10   18.78   16.63
 -18   2  10  108.03   23.99
 -18   2  11   31.98   15.36
  18  -2 -11   55.78   28.29
 -18   2  12   17.03   14.36
  18  -2 -12   -2.99   19.65
 -18   2  13   36.99   24.35
  18  -2 -13   14.56   22.57
  18  -2 -14  105.77   32.83
 -18   2  14   79.84   20.73
 -18   2  15   -7.25   26.98
 -18   2  16   14.86   25.71
  18   3  -1   14.70   11.20
  18  -3  -1    2.04   33.54
 -18   3   1    6.21   18.77
  18   3  -1   26.49   13.28
  18   3  -2   12.66   10.19
  18  -3  -2   20.87   19.88
 -18   3   2   28.72   25.29
  18   3  -2   28.16    8.45
  18   3  -3   35.94    6.84
  18  -3  -3   16.07   22.86
 -18   3   3   49.98   18.34
  18   3  -3   42.40    7.34
  18  -3  -4   46.00   28.89
 -18   3   4   97.44   30.18
  18  -3  -5   19.70   33.77
 -18   3   5   73.93   24.60
 -18   3   6   58.91   29.64
  18  -3  -6   66.67   37.33
 -18   3   7   11.44   19.86
  18  -3  -7   22.67   31.97
 -18   3   8   21.03   20.18
  18  -3  -8   58.21   36.94
  18  -3  -9  266.62   36.21
 -18   3   9  234.13   33.85
 -18   3  10   -2.16   23.54
  18  -3 -10    6.22   41.77
 -18   3  11   47.30   36.39
  18  -3 -11   67.89   43.09
  18  -3 -12   37.10   40.30
 -18   3  12   41.97   21.06
  18  -3 -13   14.19   28.58
 -18   3  13  166.45   35.21
  17   0  -1   -4.03   13.80
 -17   0   1    9.51   19.13
 -17   0   2  945.41   34.11
  17   0  -2  842.34   26.53
 -17   0   3    3.77    9.87
  17   0  -3   12.56   15.33
 -17   0   4  312.77   19.21
  17   0  -4  356.43   15.92
 -17   0   5   26.23    8.56
  17   0  -5   69.83   13.88
 -17   0   6   12.06   11.42
  17   0  -6   43.78   13.49
 -17   0   7   53.86    8.30
  17   0  -7   -0.08   10.56
  17   0  -8   12.51   15.02
 -17   0   8    0.15    7.84
 -17   0   9   13.95   13.29
  17   0  -9    9.44   13.90
 -17   0  10   14.04   13.52
  17   0 -10   24.66    7.43
 -17   0  11   -0.08   14.53
  17   0 -11   15.07    9.51
 -17   0  12   51.93   13.02
 -17   0  13    3.49   10.73
 -17   0  14  644.08   30.76
 -17   0  15    6.34   18.23
 -17   0  16   40.25   21.21
 -17   0  17   52.36   24.99
 -17   0  18   22.52   14.18
 -17   0  19   -1.85   17.58
  17   1  -1 1173.05   32.07
 -17  -1   1 1116.11   29.48
 -17   1   1 1083.57   34.56
  17  -1  -1 1144.40   36.87
  17  -1  -2   14.08   21.75
  17   1  -2    3.41    7.98
 -17   1   2   30.75   18.34
 -17  -1   2   14.99   14.46
  17  -1  -3  510.91   25.57
 -17  -1   3  509.62   23.67
 -17   1   3  564.34   23.08
  17   1  -3  516.51   20.11
  17  -1  -4  747.79   33.28
 -17  -1   4  777.02   28.75
  17   1  -4  796.83   24.95
  17  -1  -5  125.98   18.95
 -17  -1   5  113.35    8.21
  17   1  -5  167.79   10.91
 -17   1   5  102.02   14.69
  17   1  -6  386.32   13.46
 -17  -1   6  350.76   15.12
 -17   1   6  350.94   19.97
  17  -1  -6  271.41   22.08
  17   1  -7    0.99    6.93
 -17  -1   7    9.84    7.09
 -17   1   7   -1.49   13.05
  17  -1  -7   18.97   18.08
  17   1  -8  384.26   13.83
  17  -1  -8  397.62   18.53
 -17  -1   8  459.89   14.53
 -17   1   8  403.46   22.43
 -17  -1   9   78.10    6.03
 -17   1   9   64.10   12.08
  17  -1 -10   17.47   13.89
 -17   1  10    4.22   20.12
 -17  -1  10   12.14    6.70
 -17  -1  11  125.42    9.13
 -17   1  11  203.17   19.82
  17  -1 -11   78.58   19.70
  17  -1 -12   91.10   23.42
 -17   1  12   28.41   18.80
 -17  -1  12   25.07    7.99
 -17  -1  13    5.38    7.90
 -17   1  13   58.97   23.55
 -17   1  14   19.68   22.37
 -17  -1  14   21.64   10.43
 -17  -1  15   -2.22   11.54
 -17   1  15   -2.51   15.98
 -17  -1  15    5.74    9.89
 -17  -1  16    5.92   13.72
 -17  -1  16    4.67   12.36
 -17   1  16   66.55   25.50
 -17  -1  17   11.99   15.67
 -17  -1  17    5.65   16.17
 -17   1  17   50.81   30.54
 -17   1  18   26.68   28.45
 -17  -1  18    6.06   15.77
 -17  -1  18   -4.43   16.46
  17   2  -1   50.95   13.76
  17  -2  -1   76.31   25.51
 -17   2   1   44.74   15.51
 -17   2   2   36.81   26.23
  17  -2  -2   50.84   23.36
  17   2  -2   51.25   10.45
  17  -2  -3   99.62   22.65
  17   2  -3   53.94   11.02
 -17   2   3   23.32   17.02
 -17   2   4  131.86   28.35
  17  -2  -4  119.86   25.43
  17   2  -4  113.71   10.05
  17   2  -5  854.91   24.25
 -17   2   5  832.94   32.13
  17  -2  -5  955.49   37.28
  17   2  -5  939.02   24.35
  17  -2  -6  655.36   34.73
 -17   2   6  603.51   28.30
 -17   2   7  535.28   25.12
  17  -2  -7  673.87   31.54
 -17   2   8  214.48   25.00
  17  -2  -8  184.73   29.65
  17  -2  -9   22.18   18.46
 -17   2   9   49.90   20.51
 -17   2  10   32.51   15.26
  17  -2 -10   27.36   24.02
  17  -2 -11   75.20   19.99
 -17   2  11    7.58   15.94
 -17   2  12    1.65   29.79
  17  -2 -12   -3.74   26.88
 -17   2  13   -9.26   21.68
  17  -2 -13    9.82   18.52
 -17   2  14   37.72   28.11
 -17   2  15    4.58   21.52
 -17   2  16   95.59   25.65
 -17   2  17  -10.46   24.18
  17   3  -1    2.95   13.62
 -17   3   1   41.45   20.58
  17  -3  -1   14.21   29.18
  17   3  -1   -4.10   11.00
  17   3  -2  129.56   13.91
  17  -3  -2   60.08   19.09
 -17   3   2   97.28   20.07
  17   3  -2  100.93   10.63
  17   3  -3    5.47    6.58
  17  -3  -3    4.85   20.85
 -17   3   3   51.26   18.19
  17   3  -3    5.12    6.29
 -17   3   4   27.42   18.20
  17  -3  -4   10.76   21.01
 -17   3   5   50.34   20.96
  17  -3  -5  147.55   32.81
  17  -3  -6   63.02   32.72
 -17   3   6   86.95   17.18
  17  -3  -7   96.24   30.79
 -17   3   7   44.82   25.72
 -17   3   8  121.69   35.71
  17  -3  -8  246.61   27.73
  17  -3  -9    3.18   23.18
 -17   3   9    1.39   23.15
 -17   3  10   36.35   28.16
  17  -3 -10   12.00   17.91
  17  -3 -11   18.35   30.54
 -17   3  11   21.86   24.48
 -17   3  12   47.79   29.82
  17  -3 -12   10.90   34.54
 -17   3  13  -23.37   27.56
  17  -3 -13    5.17   35.49
 -17   3  14   -4.91   24.56
  17  -3 -14   20.52   35.41
  17  -4  -3   59.35   33.70
 -17   4   3   42.93   25.03
 -17   4   4   -0.51   25.97
  17  -4  -4   -7.08   30.55
 -17   4   5  142.20   40.44
  17  -4  -5  101.88   41.30
 -17   4   6   68.21   22.90
  17  -4  -6   -1.89   44.51
 -17   4   7   21.30   20.47
  17  -4  -7  -12.45   27.83
  16   0  -1   26.81   19.69
 -16   0   1   13.52   18.06
 -16   0   2 1113.19   30.20
  16   0  -2 1209.96   30.54
 -16   0   3    7.88    8.28
  16   0  -3   16.32   12.72
  16   0  -4    9.18    8.54
 -16   0   4    3.38    8.31
  16   0  -5    9.91    6.86
 -16   0   5   10.27    7.27
 -16   0   6 1979.86   42.82
  16   0  -6 2058.99   31.06
  16   0  -7   25.48   11.32
 -16   0   7   11.20   11.60
  16   0  -8  700.65   20.32
 -16   0   8  604.48   18.87
  16   0  -9   25.51    7.81
 -16   0   9   91.76   13.36
 -16   0  10   36.63   12.05
  16   0 -10   35.93   13.46
  16   0 -11    2.38   15.51
 -16   0  11   18.90   10.99
 -16   0  12  140.61   16.36
 -16   0  13  447.67   22.63
 -16   0  14  257.56   19.82
 -16   0  15   18.71   14.79
 -16   0  16   51.24   12.69
 -16   0  17   17.20   17.62
 -16   0  18   17.06   21.11
 -16   0  19    1.23   25.58
  16   1  -1  567.91   21.78
 -16   1   1  451.86   26.43
  16  -1  -1  447.09   24.74
  16  -1  -2  909.37   33.25
 -16  -1   2  951.57   27.48
 -16   1   2 1029.68   27.81
  16   1  -2  967.78   27.06
  16   1  -3 4383.43   88.60
 -16  -1   3 4344.79   83.99
  16  -1  -3 3964.08   81.91
 -16   1   3 3827.92   77.56
 -16   1   4   68.78   12.47
 -16  -1   4   66.08    9.40
  16  -1  -4   60.96   19.51
  16   1  -4   55.31   10.61
  16  -1  -5  642.97   27.04
  16   1  -5  641.00   23.43
 -16   1   5  672.68   27.30
 -16  -1   5  653.05   21.36
 -16   1   6   15.68   14.49
 -16  -1   6   13.14    7.01
  16   1  -6    5.08    7.37
  16  -1  -6   -3.96   10.97
  16   1  -7   18.73    5.62
  16  -1  -7   19.53   10.44
 -16   1   7   26.21    9.07
 -16  -1   7   38.19    8.60
  16  -1  -8   17.61   17.09
 -16   1   8   14.07   18.22
  16   1  -8    7.93    8.06
 -16  -1   8    4.02    6.34
 -16  -1   9  859.58   17.13
  16  -1  -9  837.26   27.51
 -16   1   9  919.10   30.29
 -16   1  10   18.48   16.28
  16  -1 -10   10.93   13.68
 -16  -1  10   10.37    7.27
 -16  -1  11   65.42    7.94
 -16   1  11   60.32   11.64
  16  -1 -11   62.55   21.01
  16  -1 -12  548.22   31.11
 -16  -1  12  512.61   16.89
 -16   1  12  585.44   24.74
 -16  -1  13  120.94   11.62
 -16   1  13  136.14   16.33
 -16   1  14   11.68   22.97
 -16  -1  14   45.86   12.41
 -16   1  15    3.39   16.99
 -16  -1  15    8.76   11.26
 -16  -1  15   13.69   12.06
 -16  -1  16   42.08   12.03
 -16  -1  16   40.40   12.75
 -16   1  16    6.98   25.02
 -16  -1  17   -2.79   15.43
 -16   1  17   -0.42   25.97
 -16  -1  17   18.66   13.33
 -16   1  18   14.61   29.69
 -16  -1  18   35.87   14.26
 -16  -1  18   73.63   18.32
 -16  -1  19   45.20   18.46
 -16   1  19   38.47   18.85
  16   2  -1   40.90    8.38
 -16   2   1   43.78   19.53
  16  -2  -1   85.54   29.84
  16  -2  -2  399.08   29.33
  16   2  -2  550.57   18.74
 -16   2   2  462.05   26.00
 -16   2   3  106.64   17.17
  16  -2  -3  150.19   21.03
  16   2  -3  158.11   10.05
  16   2  -4  160.33    8.14
 -16   2   4   84.72   14.28
  16  -2  -4   97.60   18.26
 -16   2   5  495.71   29.42
  16  -2  -5  537.45   26.56
 -16   2   6 2262.40   52.00
  16  -2  -6 2535.85   98.99
  16  -2  -7  474.10   29.51
 -16   2   7  319.58   20.60
  16  -2  -8  142.85   20.31
 -16   2   8  186.18   18.37
 -16   2   9  139.35   17.61
  16  -2  -9  172.23   25.05
  16  -2 -10  200.00   20.49
 -16   2  10  282.34   19.58
 -16   2  11   11.35   14.92
  16  -2 -11   -6.14   21.71
 -16   2  12   82.87   25.86
  16  -2 -12  111.20   25.62
  16  -2 -13   29.74   16.88
 -16   2  13   39.22   16.02
 -16   2  14   58.91   25.30
  16  -2 -14   38.90   18.80
 -16   2  15   66.21   17.70
 -16   2  16   24.73   19.33
 -16  -2  17    3.84    7.78
 -16  -2  17    0.08    7.40
 -16   2  17   56.12   21.82
  16   3  -1   17.26   12.41
  16  -3  -1  126.90   28.84
  16   3  -1   29.49   12.75
  16  -3  -2   16.42   31.59
  16   3  -2   15.69   10.16
  16   3  -2    5.86    6.77
 -16   3   2   77.41   26.58
 -16   3   3   62.67   25.39
  16   3  -3    2.53    6.65
  16   3  -3   22.87    6.60
  16  -3  -3   15.36   13.76
 -16   3   4   -0.36   27.77
  16  -3  -4   54.31   18.40
 -16   3   5    8.79   27.71
  16  -3  -5    4.55   17.71
 -16   3   6  328.30   23.61
  16  -3  -6  326.19   26.18
 -16   3   7   19.43   20.39
  16  -3  -7   14.59   23.39
 -16   3   8   70.24   17.51
  16  -3  -8   63.86   30.40
 -16   3   9  691.72   41.62
  16  -3  -9  615.36   39.84
  16  -3 -10  348.71   38.25
 -16   3  10  215.05   23.21
  16  -3 -11   42.12   21.92
 -16   3  11   -2.31   25.04
 -16   3  12   41.45   20.91
  16  -3 -12   11.50   25.95
  16  -3 -13    2.65   31.87
 -16   3  13   46.39   34.47
 -16   3  14   -4.86   38.66
  16  -3 -14   19.48   27.30
 -16   3  15   62.09   33.47
 -16   4   1   12.86   21.86
  16  -4  -1   43.10   35.68
  16   4  -1    9.47    8.18
  16   4  -1   -1.92   12.59
 -16   4   2   -4.71   44.15
  16  -4  -2  101.97   25.07
  16   4  -2    5.94    9.22
  16   4  -2   14.64    7.71
  16  -4  -3   -6.44   35.11
 -16   4   3   87.57   31.48
 -16   4   4    1.35   26.12
  16  -4  -4   42.75   47.63
  16  -4  -5    3.87   29.34
 -16   4   5   25.78   26.91
  16  -4  -6  123.92   27.15
 -16   4   6   82.53   32.02
 -16   4   7   50.58   17.95
  16  -4  -7   84.40   37.16
  16  -4  -8   84.48   35.74
 -16   4   8   39.05   38.24
 -16   4   9   70.04   24.68
  16  -4  -9   40.58   25.98
 -16   4  10   25.44   41.94
  16  -4 -10   36.16   30.30
  15   0  -1   14.96   10.82
 -15   0   1    3.61   16.84
  15   0  -2   28.23   16.60
 -15   0   2   82.97   12.35
 -15   0   3   21.84   11.99
  15   0  -3    7.93    6.52
 -15   0   4  442.55   16.69
  15   0  -4  399.28   15.30
 -15   0   5    3.17   13.86
  15   0  -5   27.54   10.94
 -15   0   6   47.60   11.74
  15   0  -6   71.50    7.78
 -15   0   7    5.40    8.83
  15   0  -7    9.48    6.65
 -15   0   8   15.24   11.35
  15   0  -8   29.66    9.93
  15   0  -9    4.52   13.38
 -15   0   9   31.84   10.72
 -15   0  10   45.12    8.05
  15   0 -10   94.55   11.17
 -15   0  11    9.27    8.06
 -15   0  13   12.45   14.02
 -15   0  14   88.17   16.64
 -15   0  15   54.23   17.96
 -15   0  16 1269.89   40.90
 -15   0  17   63.07   20.17
 -15   0  18   42.94   16.42
 -15   0  19    9.02   16.64
 -15  -1   1 2063.45   53.11
  15   1  -1 2165.61   42.16
 -15   1   1 1930.51   52.83
  15  -1  -1 2124.26   48.18
 -15   1   2  693.38   24.01
 -15  -1   2  772.24   21.61
  15  -1  -2  757.50   26.23
  15   1  -2  794.96   24.14
  15   1  -3  164.37   11.79
  15  -1  -3  137.06   14.93
 -15   1   3  191.86   13.94
 -15  -1   3  208.58   13.59
 -15  -1   4  544.39   17.42
  15  -1  -4  399.41   19.61
 -15   1   4  552.71   24.84
  15   1  -4  495.89   15.15
  15  -1  -5    9.54   11.28
 -15   1   5   26.97   12.82
  15   1  -5    8.87    6.61
 -15  -1   5    7.55    5.89
 -15   1   6   37.28   13.26
  15  -1  -6   -2.52   15.57
  15   1  -6   -1.47    7.01
 -15  -1   6    1.00    5.95
 -15  -1   7  110.12    7.13
  15  -1  -7   67.89   11.57
 -15   1   7  117.81   18.05
  15   1  -7  125.90   10.28
 -15  -1   8  409.13   11.99
  15   1  -8  477.97   18.69
  15  -1  -8  371.17   23.77
 -15   1   8  473.09   18.56
 -15  -1   9   27.26    5.73
 -15   1   9   27.37   15.02
  15  -1  -9   21.22   13.84
 -15   1  10   20.25    9.31
 -15  -1  10   18.10    5.92
  15  -1 -10    8.83   18.08
  15  -1 -11   17.97   17.48
 -15  -1  11   14.56    5.15
 -15   1  11   13.26   17.49
 -15  -1  12   30.56    7.85
  15  -1 -12   27.13   20.49
 -15   1  12   66.19   17.57
 -15  -1  13 1000.61   33.73
 -15   1  13  939.05   37.56
 -15   1  14    4.15   14.61
 -15  -1  14    6.27    9.99
 -15  -1  14   13.18    9.66
 -15  -1  15    0.99   10.89
 -15  -1  15   31.52   11.36
 -15   1  15  106.79   20.07
 -15  -1  16  139.39   15.53
 -15  -1  16  142.59   14.82
 -15   1  16  124.09   23.62
 -15   1  17   43.11   23.37
 -15  -1  17   27.13   15.66
 -15  -1  17   57.30   15.91
 -15  -1  18   12.85   17.62
 -15   1  18   17.21   28.78
 -15  -1  18   10.06   20.27
 -15   1  19   39.20   18.18
 -15  -1  19   72.88   24.90
 -15  -1  19   72.88   17.92
 -15   2   1   60.79   23.86
  15   2  -1   38.55    9.51
  15  -2  -1  104.22   23.86
  15  -2  -2   67.52   21.32
 -15   2   2   30.16   15.95
  15   2  -2   37.87    8.59
  15  -2  -3  183.87   21.84
 -15   2   3  252.10   24.09
  15   2  -4 1802.78   50.13
 -15   2   4 1816.66   43.49
  15  -2  -4 1593.85   54.09
 -15   2   5  783.73   28.56
  15  -2  -5  835.90   39.18
  15  -2  -6   30.51   12.81
 -15   2   6   82.71   17.85
  15  -2  -7   88.15   14.47
 -15   2   7   76.04   16.58
  15  -2  -8    1.74   23.98
 -15   2   8   37.86   13.01
  15  -2  -9  553.47   30.74
 -15   2   9  551.55   25.53
 -15   2  10  155.81   20.26
  15  -2 -10  268.12   20.50
  15  -2 -11   11.31   26.39
 -15   2  11   27.38   14.67
 -15   2  12    0.41   28.52
  15  -2 -12   12.50   16.13
  15  -2 -13   -6.94   28.88
 -15   2  13   29.16   15.22
 -15   2  14   51.58   22.15
 -15   2  15  120.14   28.33
 -15  -2  16   13.36    8.00
 -15  -2  16   27.39    6.30
 -15   2  16   10.81   35.85
 -15  -2  17    8.60    8.13
 -15  -2  17   24.67    9.21
 -15   2  17   47.37   29.91
 -15  -2  18    6.90   12.41
 -15   2  18    7.48   24.74
 -15  -2  18   32.17   12.43
  15   3  -1    5.27   11.29
  15  -3  -1   -4.51   29.26
  15   3  -1   28.78    9.85
 -15   3   1    0.00   25.27
  15  -3  -2   19.68   28.45
  15   3  -2   83.81   10.55
  15   3  -2   19.39    8.24
 -15   3   2   74.89   24.99
 -15   3   3   67.06   27.67
  15   3  -3  111.63    7.53
  15  -3  -3   49.63   24.67
  15   3  -3   99.25    7.44
 -15   3   4    1.99   27.32
  15  -3  -4   54.55   24.45
  15  -3  -5    9.98   30.84
 -15   3   5   19.60   13.82
 -15   3   6  660.39   29.33
  15  -3  -6  568.64   39.10
 -15   3   7  205.94   30.82
  15  -3  -7  327.75   34.39
 -15   3   8  275.40   31.52
  15  -3  -8  195.88   26.52
 -15   3   9  107.30   21.14
  15  -3  -9  113.38   22.76
  15  -3 -10   40.00   35.51
 -15   3  10    8.04   20.95
  15  -3 -11   -5.10   34.87
 -15   3  11   20.54   35.25
 -15   3  12   -9.74   22.61
  15  -3 -12   36.86   25.64
 -15   3  13   -2.80   23.33
  15  -3 -13  -25.75   28.87
 -15   3  14  -16.63   24.05
  15  -3 -14    4.82   22.65
 -15   3  15    5.92   26.75
  15  -4  -1    3.50   24.64
  15   4  -1    9.00   13.16
  15   4  -1    8.85   11.16
 -15   4   1   36.05   21.18
  15   4  -2   46.97    8.48
 -15   4   2   44.06   35.22
  15   4  -2   50.58    9.13
  15  -4  -2   91.18   36.05
  15  -4  -3    7.58   25.26
 -15   4   3    9.92   35.27
  15  -4  -4   85.22   35.16
 -15   4   4   29.09   34.40
 -15   4   5   -2.64   24.17
  15  -4  -5   17.15   38.00
 -15   4   6    8.66   22.74
  15  -4  -6    0.43   31.01
 -15   4   7   -3.31   37.56
  15  -4  -7    0.60   27.11
 -15   4   8   26.77   21.42
  15  -4  -8   -8.89   30.86
 -15   4   9  -20.21   36.10
  15  -4  -9   44.57   27.93
 -15   4  10   25.80   29.69
  15  -4 -10   63.42   47.42
 -15   4  11  -18.70   39.07
  15  -4 -11   31.01   34.81
 -14   0   1    3.88   14.49
 -14   0   2   81.46    9.25
  14   0  -2   90.37   14.42
 -14   0   3    3.46   10.03
  14   0  -3   -1.78    8.28
 -14   0   4  398.34   14.02
  14   0  -4  420.79   17.26
 -14   0   5    6.48    5.67
  14   0  -5   -3.05    7.47
 -14   0   6  292.35   14.91
  14   0  -6  282.11   12.87
  14   0  -8 1446.98   30.52
 -14   0   8 1656.57   32.97
  14   0  -9   47.75   10.91
 -14   0   9   11.23   10.24
 -14   0  10   -5.89   14.54
  14   0 -10    5.57   13.71
 -14   0  11  374.15   23.34
 -14   0  12 1308.77   45.25
 -14   0  13   -1.15   15.14
 -14   0  14 2546.17   64.49
 -14   0  15   27.05   18.97
 -14   0  16 2489.79   72.28
 -14   0  17    5.93   24.26
 -14   0  18  152.56   26.30
 -14   0  19   23.18   15.51
 -14  -1   1  107.41   12.49
  14   1  -1  144.28   12.34
 -14   1   1  129.63   13.36
  14  -1  -1  179.36   19.07
  14  -1  -2   51.18   10.38
  14   1  -2   23.04    8.67
 -14   1   2   77.86   16.42
 -14  -1   2   92.43   11.07
  14  -1  -3 1590.62   34.64
 -14   1   3 1565.82   40.20
 -14  -1   3 1547.75   21.90
  14   1  -3 1644.97   44.96
 -14   1   4  109.06   14.51
  14   1  -4  103.76    8.92
  14  -1  -4   91.30   14.18
  14  -1  -5  774.16   25.19
 -14  -1   5  657.03   15.87
  14   1  -5  714.30   17.19
 -14   1   5  691.23   25.18
  14  -1  -6   15.77   15.34
 -14   1   6    4.08   14.61
 -14  -1   6   25.82    6.48
  14   1  -6   17.42    5.46
 -14   1   7   18.00   13.00
  14  -1  -7   28.85    8.62
 -14  -1   7   35.45    4.61
  14   1  -7   28.80    4.85
 -14  -1   8  337.00    9.20
 -14   1   8  321.73   20.09
  14  -1  -8  410.66   20.86
  14  -1  -9  573.46   21.36
 -14  -1   9  558.19   14.93
 -14   1   9  510.81   23.13
  14  -1 -10   68.16   16.66
 -14  -1  10   61.13    7.94
 -14   1  10   61.97   11.37
 -14   1  11 1845.93   42.86
 -14  -1  11 1666.48   54.61
  14  -1 -11 1557.65   44.34
 -14  -1  12 1437.45   37.81
  14  -1 -12 1489.02   37.04
 -14  -1  13  546.70   19.32
 -14   1  13  527.26   24.79
 -14   1  14  123.03   20.37
 -14  -1  14  192.14   12.48
 -14  -1  14  113.52   12.16
 -14  -1  15  235.68   17.20
 -14   1  15  226.65   23.66
 -14  -1  15  211.73   16.29
 -14   1  16    7.98   15.46
 -14  -1  16   25.54   17.90
 -14  -1  16   22.51    9.34
 -14  -1  17   27.18   17.90
 -14  -1  17   22.42   20.15
 -14   1  17  131.23   24.99
 -14  -1  18   74.63   16.89
 -14   1  18  141.84   32.79
 -14  -1  18   93.15   21.35
 -14   1  19  186.85   25.59
 -14  -1  19  150.71   22.01
 -14  -1  19  225.37   24.01
  14   2  -1  343.61   15.19
  14  -2  -1  331.30   28.49
 -14   2   1  281.50   18.10
  14   2  -2  326.34   12.86
  14  -2  -2  294.05   23.90
 -14   2   2  312.88   22.35
  14  -2  -3  694.64   26.95
  14   2  -3  676.75   15.73
 -14   2   3  739.21   24.63
 -14   2   4  211.69   22.56
  14   2  -4  261.55    8.86
  14  -2  -4  174.50   22.54
  14   2  -4  237.00   10.71
  14  -2  -5  496.18   23.89
 -14   2   5  489.46   20.24
  14  -2  -6   54.27   14.31
 -14   2   6   71.61   21.04
  14  -2  -7   31.92   19.90
 -14   2   7   26.33   12.62
  14  -2  -8  920.60   34.47
 -14   2   8 1122.37   32.81
 -14   2   9 1435.06   38.41
  14  -2  -9 1400.65   39.53
  14  -2 -10  144.89   21.21
 -14   2  10  103.24   15.82
 -14   2  11  552.11   27.76
  14  -2 -11  630.71   34.32
  14  -2 -12  127.30   19.40
 -14   2  12   63.87   22.27
 -14   2  13   -1.63   16.33
 -14   2  14   27.38   23.48
 -14  -2  14   10.05    4.21
 -14  -2  15   23.94    7.64
 -14  -2  15    7.55    6.79
 -14   2  15   20.90   26.72
 -14   2  16    5.07   28.01
 -14  -2  16   19.05   11.84
 -14  -2  16   10.22    7.79
 -14  -2  17    5.07   14.22
 -14   2  17   17.56   22.31
 -14  -2  17    6.88    9.39
 -14  -2  18   17.25   11.32
 -14  -2  18    3.44   14.08
 -14   2  18   20.81   21.69
  14  -3  -1   82.67   16.73
  14   3  -1   46.22   10.55
 -14   3   1   79.70   25.49
  14  -3  -2   52.09   23.95
  14   3  -2   23.09    9.52
  14   3  -2   14.17    6.67
 -14   3   2   42.09   13.63
  14  -3  -3  101.58   26.32
  14   3  -3   35.61    5.61
  14   3  -3   47.62    5.76
 -14   3   3   46.42   13.64
 -14   3   4  269.27   23.09
  14  -3  -4  157.59   21.10
  14  -3  -5  489.94   29.20
 -14   3   5  452.65   25.66
  14  -3  -6  979.79   34.59
 -14   3   6  935.48   31.55
  14  -3  -7  780.51   43.33
 -14   3   7  826.60   29.26
 -14   3   8  227.24   21.91
  14  -3  -8  278.76   30.90
  14  -3  -9   14.69   22.58
 -14   3   9   13.14   19.51
  14  -3 -10  -27.11   27.97
 -14   3  10    5.43   31.82
 -14   3  11  -11.09   20.96
  14  -3 -11   35.09   30.85
  14  -3 -12   23.64   34.22
 -14   3  12   19.05   27.19
 -14   3  13    1.48   31.54
  14  -3 -13   -1.79   19.86
 -14   3  14   -6.05   23.75
 -14   3  15  -16.05   27.07
 -14   3  16   73.29   32.16
 -14   4   1   22.32   19.30
  14   4  -1   37.91   13.21
  14   4  -1   11.34    9.92
  14  -4  -1  -10.26   22.60
 -14   4   2  169.57   23.27
  14   4  -2  261.13   15.76
  14  -4  -2  288.49   36.61
  14   4  -2  237.49   13.29
 -14   4   3  100.72   30.96
  14  -4  -3   24.15   35.30
 -14   4   4  211.59   33.36
  14  -4  -4  140.02   25.00
  14  -4  -5   10.76   23.34
 -14   4   5   73.28   31.32
  14  -4  -6   11.61   27.14
 -14   4   6   17.92   25.24
 -14   4   7   34.38   19.90
  14  -4  -7   30.98   32.96
  14  -4  -8   58.75   40.10
 -14   4   8   48.95   39.31
 -14   4   9   44.72   23.03
  14  -4  -9  -12.38   43.70
  14  -4 -10  120.54   35.70
 -14   4  10  145.46   34.19
 -14   4  11  113.77   40.04
  14  -4 -11    2.13   41.56
 -14   4  12   36.67   25.12
  14  -4 -12   11.35   29.64
 -13   0   1    0.19   11.56
  13   0  -1    5.44   13.00
  13   0  -2 1170.53   26.16
 -13   0   2 1009.38   26.77
  13   0  -3   13.71    6.08
 -13   0   3   39.83    9.97
  13   0  -4  141.56   13.33
 -13   0   4  140.57   11.41
 -13   0   5   69.63   10.13
  13   0  -5   13.63    5.50
  13   0  -6 2116.98   38.66
 -13   0   6 2207.66   53.60
 -13   0   7    1.14    6.96
  13   0  -7   20.27    6.53
 -13   0   8 1352.59   25.15
  13   0  -8 1356.55   28.36
  13   0  -9    4.03    8.71
 -13   0   9    9.13   10.53
 -13   0  10  114.27   10.44
 -13   0  11    4.87   12.88
 -13   0  12   15.97    7.44
 -13   0  13  123.98   12.75
 -13   0  14 4195.04   78.47
 -13   0  15   58.00   20.96
 -13   0  16  192.35   26.12
 -13   0  17   12.52   21.42
 -13   0  18  165.67   20.68
 -13   0  19   43.05   25.26
 -13   0  20   23.72   19.31
 -13   0  20   50.58   27.78
  13   1  -1  505.69   14.95
 -13   1   1  563.69   19.75
  13  -1  -1  475.96   22.73
 -13  -1   1  590.54   19.61
 -13  -1   2   72.68   11.02
  13   1  -2   60.94    7.12
 -13   1   2   36.04    9.08
  13  -1  -2   84.65   10.91
  13   1  -3 1184.80   24.19
 -13   1   3 1247.30   31.22
  13  -1  -3 1331.24   30.49
 -13  -1   3 1287.59   42.40
  13   1  -4   13.06    7.01
 -13   1   4   -2.16   14.34
 -13  -1   4   14.99    5.61
  13  -1  -4   -6.73    9.16
  13  -1  -5  434.59   19.91
 -13  -1   5  417.68   10.49
 -13   1   5  326.31   14.55
  13   1  -5  396.79   11.39
 -13  -1   6  554.20   12.52
  13  -1  -6  576.62   20.10
  13   1  -6  623.53   17.20
 -13   1   6  585.92   19.33
 -13   1   7    4.06   11.09
  13  -1  -7    0.55    9.23
 -13  -1   7   -1.90    4.61
  13   1  -7    6.70    5.47
 -13   1   8   74.65   11.56
 -13  -1   8   59.82    4.76
  13  -1  -8   15.88   11.96
 -13   1   9  610.22   20.79
  13  -1  -9  526.73   22.84
 -13  -1   9  609.13   16.47
 -13   1  10  365.38   20.17
 -13  -1  10  374.13   12.70
  13  -1 -10  353.00   17.48
 -13  -1  11 1393.65   29.70
  13  -1 -11 1482.82   37.04
 -13   1  11 1522.40   36.32
 -13  -1  12  179.71   11.41
 -13   1  12  144.40   20.54
 -13  -1  13 1462.89   39.71
 -13  -1  13 1488.53   43.87
 -13   1  13 1290.46   41.18
 -13  -1  14  599.43   22.47
 -13  -1  14  611.94   23.68
 -13   1  14  732.42   29.67
 -13  -1  15   39.93   12.75
 -13   1  15   49.42   14.63
 -13  -1  15   57.32   12.60
 -13   1  16   55.05   16.92
 -13  -1  16   78.30   19.43
 -13  -1  16   75.14   11.89
 -13  -1  17  552.88   27.44
 -13   1  17  639.80   30.91
 -13  -1  18   36.52   11.46
 -13  -1  18   86.24   22.40
 -13   1  18   10.32   32.98
 -13  -1  19   26.05   24.13
 -13  -1  19    0.76   28.30
 -13   1  19   71.79   20.57
  13  -2  -1  159.86   21.13
  13   2  -1  174.42   11.56
 -13   2   1  202.41   21.11
  13  -2  -2    3.77   13.74
  13   2  -2   23.40    5.95
 -13   2   2   36.66   10.17
 -13   2   3   34.32   18.51
  13   2  -3    7.64    6.86
  13   2  -3    9.08    6.66
  13  -2  -3   34.44   18.73
  13  -2  -4  311.80   19.36
  13   2  -4  331.59    8.41
 -13   2   4  310.35   17.34
  13   2  -4  322.10    7.09
  13  -2  -5    4.63   13.47
 -13   2   5   39.51   12.07
 -13   2   6  861.17   30.62
  13  -2  -6  766.99   31.43
  13  -2  -7  392.60   26.01
 -13   2   7  307.63   17.76
  13  -2  -8  136.57   21.25
 -13   2   8  184.38   15.53
  13  -2  -9 1128.62   33.53
 -13   2   9 1231.23   38.13
  13  -2 -10 2302.78   52.11
 -13   2  10 2103.47   54.70
  13  -2 -11  606.40   28.25
 -13   2  11  715.29   28.00
 -13   2  12   28.10   20.72
  13  -2 -12    4.01   27.57
 -13  -2  13    5.33    4.99
 -13  -2  13   18.97    4.52
 -13   2  13   -7.95   16.62
 -13  -2  14  101.69    9.50
 -13  -2  14  105.60    8.93
 -13   2  14  215.31   21.81
 -13   2  15   32.38   24.55
 -13  -2  15    4.14    8.92
 -13  -2  15    7.53    9.89
 -13   2  16   79.40   18.32
 -13  -2  16   58.55    9.42
 -13  -2  16   69.60   12.97
 -13  -2  17   12.91   14.38
 -13  -2  17   13.24   11.19
 -13   2  17   -0.63   20.40
 -13  -2  18    4.03   15.65
 -13  -2  18   22.21   13.79
 -13   2  18   35.25   32.70
  13  -3  -1   77.30   16.34
  13   3  -1   17.60    9.21
  13   3  -1    4.78    9.31
 -13   3   1   18.20   14.52
  13  -3  -2  392.82   25.48
  13   3  -2  521.17   17.60
  13   3  -2  463.44   21.04
 -13   3   2  475.28   23.76
  13  -3  -3  272.49   20.56
  13   3  -3  365.56   10.35
  13   3  -3  314.82   13.44
 -13   3   3  437.02   29.53
  13  -3  -4   79.76   16.46
 -13   3   4   76.15   22.31
 -13   3   5    7.19   14.59
  13  -3  -5   15.55   27.92
 -13   3   6  570.09   25.94
  13  -3  -6  591.28   28.53
 -13   3   7 1824.13   51.00
  13  -3  -7 2095.46   54.21
  13  -3  -8  210.86   27.92
 -13   3   8  335.15   24.04
 -13   3   9   42.82   24.65
  13  -3  -9   35.94   18.57
  13  -3 -10   38.23   18.38
 -13   3  10    2.47   14.30
  13  -3 -11   76.54   32.96
 -13   3  11   36.34   24.63
  13  -3 -12   17.47   40.25
 -13   3  12   12.83   17.58
  13  -3 -13   35.19   36.66
 -13   3  13   11.74   20.06
 -13   3  14  138.21   33.05
 -13   3  15   40.81   33.07
 -13   3  16   -3.46   24.80
  13   4  -1    4.12   10.12
  13   4  -1   41.72   13.22
 -13   4   1   31.86   19.07
  13  -4  -1    5.16   30.69
 -13   4   2    3.22   21.22
  13   4  -2   22.21    9.29
  13  -4  -2   -2.23   23.34
  13   4  -3  361.34   14.51
 -13   4   3  301.62   27.50
  13  -4  -3  383.40   29.57
  13   4  -3  347.56   14.08
  13  -4  -4  464.74   46.26
 -13   4   4  649.62   31.78
 -13   4   5  136.78   28.50
  13  -4  -5   85.04   33.24
  13  -4  -6   -4.14   37.70
 -13   4   6   37.13   27.43
  13  -4  -7    9.51   37.88
 -13   4   7   -6.42   21.71
 -13   4   8    6.15   25.39
  13  -4  -8   33.71   18.72
 -13   4   9   28.19   18.77
  13  -4  -9  -15.35   31.83
 -13   4  10  157.14   36.19
  13  -4 -10   23.29   27.99
  13  -4 -11   -4.26   33.82
 -13   4  11   26.62   23.84
 -13   4  12   75.26   23.98
  13  -4 -12   13.51   34.69
  12   0  -1    3.13    7.27
 -12   0   1    3.55   11.01
 -12   0   2  564.44   16.60
  12   0  -2  585.14   16.65
  12   0  -3   36.28   10.10
 -12   0   3    3.40    9.98
 -12   0   4 4943.33  211.84
  12   0  -4 5275.27  103.80
  12   0  -5   -2.65    8.59
 -12   0   5   -3.55    5.52
  12   0  -7   -0.35    4.72
 -12   0   7    7.01    8.76
  12   0  -8   80.31   10.46
 -12   0   8   62.81   10.36
 -12   0   9    5.44   10.31
  12   0  -9   28.34   12.24
 -12   0  10  516.72   16.42
 -12   0  11   11.94    6.05
 -12   0  12   87.40   16.51
 -12   0  13  163.98   19.86
 -12   0  14  719.15   27.18
 -12   0  15   26.75   11.56
 -12   0  16  619.71   25.83
 -12   0  17   -6.98   23.80
 -12   0  18   51.70   15.31
 -12   0  19   18.83   18.51
 -12   0  19   62.66   27.24
 -12   0  20   31.31   28.08
 -12   0  20  -12.03   34.82
  12  -1  -1   30.42   15.12
  12   1  -1   15.42    8.35
 -12   1   1   32.09   14.71
  12  -1  -2   24.82   13.02
 -12  -1   2   21.87    7.35
  12   1  -2   37.37    8.88
 -12   1   2   23.52    8.93
 -12   1   3  388.54   15.42
  12  -1  -3  365.62   15.48
 -12  -1   3  389.52   14.85
  12   1  -3  437.30   12.06
 -12  -1   4 1561.75   27.18
  12  -1  -4 1572.73   37.03
 -12   1   4 1557.52   31.50
  12   1  -4 1449.80   22.62
 -12  -1   5   -2.43    4.38
  12  -1  -5    0.47   12.61
 -12   1   5   19.26    7.22
  12   1  -5   -0.16    5.14
 -12   1   6   16.21   11.76
  12   1  -6    7.94    5.15
  12  -1  -6    4.43   16.17
 -12  -1   6    7.99    4.07
 -12  -1   7  338.48    8.75
  12  -1  -7  358.82   20.82
 -12   1   7  336.52   15.29
  12  -1  -8  678.17   19.66
 -12   1   8  709.62   21.41
 -12  -1   8  637.59   15.38
  12  -1  -9   54.03   11.52
 -12   1   9   51.45   13.40
 -12  -1   9   33.70    6.44
 -12  -1  10   19.36    6.68
 -12   1  10   10.74   11.56
  12  -1 -10   -6.98   20.55
 -12  -1  11  959.66   24.59
 -12   1  11  883.79   32.28
 -12  -1  12 2248.70   49.20
 -12   1  12 2150.56   53.05
 -12  -1  12 2251.03   55.32
 -12  -1  13   83.00    9.64
 -12   1  13  168.49   16.04
 -12  -1  13  104.16   11.51
 -12  -1  14  194.04   12.48
 -12   1  14  159.41   19.43
 -12  -1  14  190.27   12.79
 -12  -1  15   88.39   17.04
 -12  -1  15   39.61   14.25
 -12   1  15   29.92   13.87
 -12  -1  16  125.41   17.98
 -12  -1  16   85.08   18.86
 -12   1  16  141.77   17.51
 -12   1  17    8.04   27.27
 -12  -1  17   20.15   14.84
 -12  -1  17   25.91   12.98
 -12  -1  18   51.06   20.98
 -12   1  18   71.59   20.94
 -12  -1  18  105.45   21.05
 -12  -1  19   72.42   24.20
 -12  -1  19   93.97   22.25
 -12   1  19   52.81   28.74
  12  -2  -1  366.80   25.68
 -12   2   1  465.50   25.38
  12   2  -1  431.64   13.70
  12  -2  -2  504.70   21.75
 -12   2   2  505.81   23.80
  12   2  -3    2.82    4.77
 -12   2   3    7.07   11.37
  12   2  -3    5.56    5.61
  12  -2  -3    1.11   12.87
  12  -2  -4  384.61   22.90
 -12   2   4  295.89   16.27
  12  -2  -5   -1.46   18.61
 -12   2   5   17.09   18.82
  12  -2  -6   73.55   19.29
 -12   2   6   46.67   16.93
 -12   2   7 1265.26   32.31
  12  -2  -7 1197.94   31.74
  12  -2  -8 1179.89   38.61
 -12   2   8 1221.05   32.32
  12  -2  -9 1707.33   45.12
 -12   2   9 1606.57   53.04
  12  -2 -10  950.93   35.93
 -12   2  10  952.94   29.42
 -12   2  11  708.78   25.94
  12  -2 -11  643.40   29.19
 -12  -2  12   40.95    5.22
 -12   2  12    4.90   23.80
 -12  -2  12   17.07    5.41
 -12  -2  13  109.11   10.17
 -12   2  13   27.79   19.87
 -12  -2  13   91.90    8.04
 -12   2  14    0.17   16.10
 -12  -2  14   16.39    8.65
 -12  -2  14    5.62    7.37
 -12  -2  15   85.72    9.94
 -12  -2  15  105.40   12.52
 -12   2  15   19.96   16.19
 -12  -2  16   19.29   11.45
 -12  -2  16   -2.12   14.17
 -12   2  16   41.28   17.60
 -12   2  17   62.89   32.47
 -12  -2  17   23.83   17.59
 -12  -2  17   54.67   13.17
 -12  -2  18   42.86   16.45
 -12   2  18   11.74   27.45
 -12  -2  18   30.32   16.48
  12  -3  -1    3.02   22.99
  12   3  -1   20.39    9.61
  12   3  -1    9.33    9.00
 -12   3   1   10.20   13.76
  12   3  -2   83.32   10.45
  12  -3  -2   50.97   20.90
  12   3  -2   41.24    7.73
 -12   3   2   45.46   19.61
  12   3  -3   24.77    5.77
  12   3  -3   41.20    5.32
 -12   3   3   34.10   12.59
  12  -3  -3   82.84   21.76
 -12   3   4  498.74   24.73
  12  -3  -4  465.85   23.57
 -12   3   5  736.64   34.74
  12  -3  -5  898.21   37.24
 -12   3   6  420.84   30.89
  12  -3  -6  468.04   33.49
 -12   3   7   29.41   20.20
  12  -3  -7   34.63   15.98
 -12   3   8   98.92   28.45
  12  -3  -8  225.88   31.61
  12  -3  -9   32.55   17.50
 -12   3   9    7.24   19.53
 -12   3  10  197.52   25.26
  12  -3 -10  182.97   22.08
  12  -3 -11  163.83   28.68
 -12   3  11   19.62   23.03
 -12   3  12   13.43   26.02
  12  -3 -12   -6.00   34.94
 -12   3  13    9.28   21.12
 -12   3  14    6.43   24.54
 -12   3  15    0.17   22.47
 -12  -3  15   15.91    6.05
 -12  -3  15   24.22    6.11
 -12  -3  16   10.14    7.82
 -12   3  16  -14.02   32.01
 -12  -3  16   15.45    9.91
  12   4  -1   76.75   11.61
  12  -4  -1   33.82   24.08
  12   4  -1  119.82   14.39
 -12   4   1   89.77   20.14
  12  -4  -2  210.38   34.92
 -12   4   2  214.56   24.20
  12   4  -2  206.18   15.03
  12   4  -2  236.65   14.55
 -12   4   3   37.50   16.32
  12   4  -3   52.23    8.04
  12  -4  -3  109.91   36.04
  12   4  -3   68.13    9.28
  12  -4  -4   48.94   18.49
 -12   4   4   38.97   21.05
 -12   4   5  126.90   20.06
  12  -4  -5  271.46   27.65
  12  -4  -6   29.63   19.09
 -12   4   6   22.35   17.08
 -12   4   7   28.73   24.34
  12  -4  -7   22.19   20.27
 -12   4   8   30.69   17.18
  12  -4  -8   16.95   31.44
 -12   4   9   20.43   38.69
  12  -4  -9   26.27   27.28
 -12   4  10   49.91   23.92
  12  -4 -10   24.40   20.59
 -12   4  11  -10.75   33.16
  12  -4 -11   20.35   26.06
 -12   4  12   54.28   32.71
  12  -4 -12  -10.83   25.60
 -12   4  13   37.80   35.74
  11   0  -1    4.04   12.56
 -11   0   1    5.93    9.59
  11   0  -3   14.72    5.16
 -11   0   3   11.17    8.47
 -11   0   4 1400.74   21.81
  11   0  -4 1262.05   23.35
  11   0  -5   -0.17    5.36
 -11   0   5   27.10    7.65
  11   0  -7   -1.42    9.99
 -11   0   7   20.31    8.43
  11   0  -8   86.10    8.72
 -11   0   8   82.30    8.85
 -11   0   9  262.71   16.52
 -11   0  10 5448.50   58.30
 -11   0  11  108.83   16.49
 -11   0  12  206.97   18.33
 -11   0  13   26.66   17.30
 -11   0  14  986.83   40.47
 -11   0  15   31.77   20.83
 -11   0  16   26.31   20.28
 -11   0  17   17.88   14.22
 -11   0  18   27.67   20.78
 -11   0  19   53.58   30.05
 -11   0  19   -0.23   22.22
 -11   0  20   49.93   29.92
 -11   0  20   39.42   36.34
  11   1  -1   43.79    7.15
  11  -1  -1   50.58   12.74
 -11   1   1   30.31    8.23
  11  -1  -2 3401.69   39.75
  11   1  -2 3364.19   45.87
 -11   1   2 3379.55   53.79
 -11  -1   2 3526.45   62.55
  11   1  -3 5703.56   76.34
 -11  -1   3 5633.18   88.91
 -11   1   3 5592.23   51.22
  11  -1  -3 5302.98   80.84
 -11  -1   4   55.47    4.88
 -11   1   4   38.18    7.75
  11   1  -4   56.39    6.03
  11  -1  -4   77.44   14.57
  11   1  -5  923.51   26.32
  11  -1  -5  965.43   33.10
 -11   1   5  904.42   22.00
 -11  -1   5  970.92   20.88
 -11  -1   6  126.67    5.43
  11   1  -6  154.47    6.33
  11  -1  -6  170.02   10.92
 -11   1   7 5515.67   80.99
  11  -1  -7 5727.19   57.12
  11  -1  -8 1940.43   35.07
 -11   1   8 2051.87   39.23
 -11  -1   8 1858.26   31.66
 -11  -1   9  660.80   15.29
  11  -1  -9  689.23   24.19
 -11   1   9  640.36   23.42
  11  -1 -10  509.84   19.60
 -11  -1  10  447.75   13.97
 -11   1  10  453.22   18.39
 -11  -1  11  770.26   21.33
 -11  -1  11  693.72   21.29
 -11   1  11  834.15   25.40
 -11   1  12   37.84   19.40
 -11  -1  12   -1.92   10.79
 -11  -1  12   16.78    9.66
 -11  -1  13  426.71   19.22
 -11   1  13  423.86   21.37
 -11  -1  13  455.13   20.90
 -11  -1  14    7.82   16.28
 -11  -1  14    0.58   12.66
 -11   1  14   44.71   22.89
 -11  -1  15   39.16    9.02
 -11  -1  15   25.52   16.45
 -11   1  15   19.38   26.80
 -11   1  16   35.48   14.92
 -11  -1  16   56.71   11.29
 -11  -1  16   26.24   17.92
 -11  -1  17   41.78   18.73
 -11   1  17    9.02   28.17
 -11  -1  17    5.76   12.26
 -11  -1  18  167.00   21.19
 -11  -1  18  102.45   22.05
 -11   1  18  166.82   24.08
 -11  -1  19   24.55   17.33
 -11  -1  19   -3.73   23.80
 -11   1  19    7.72   24.89
 -11   2   1   22.29    9.47
  11  -2  -1   33.03   10.69
  11   2  -1   19.11    7.28
  11   2  -2  168.35    7.83
  11   2  -2  138.60   10.90
  11  -2  -2  132.78   17.95
 -11   2   2  102.16   11.83
 -11   2   3  814.92   23.00
  11   2  -3  806.41   21.93
  11   2  -3  902.18   18.42
  11  -2  -3  999.28   32.20
  11  -2  -4  355.91   21.67
 -11   2   4  443.05   18.57
 -11   2   5  161.97   17.69
  11  -2  -5  122.30   17.10
  11  -2  -6  220.96   21.05
 -11   2   6  177.31   20.51
 -11   2   7 1082.04   29.88
  11  -2  -7 1141.00   31.44
 -11   2   8  926.74   27.78
  11  -2  -8  960.92   27.60
 -11   2   9   55.70   17.97
  11  -2  -9   49.88   21.52
  11  -2 -10  269.26   26.22
 -11   2  10  346.02   23.77
 -11   2  11   50.71   12.48
  11  -2 -11    6.13   20.47
 -11  -2  11   94.80    5.90
 -11  -2  11   97.38    5.66
 -11   2  12   18.88   19.12
 -11  -2  12    3.24    8.16
 -11  -2  12    4.92    7.07
 -11  -2  13   74.16    7.08
 -11  -2  13  110.88    9.64
 -11   2  13   60.93   15.88
 -11  -2  14  126.88   12.63
 -11  -2  14   58.41    9.86
 -11   2  14   45.72   15.22
 -11  -2  15   10.42   11.04
 -11  -2  15    0.33   13.24
 -11   2  15    7.33   16.92
 -11  -2  16   27.96   14.16
 -11  -2  16   13.30   13.00
 -11   2  16   21.23   28.67
 -11  -2  17   12.59   17.84
 -11   2  17   39.89   19.90
 -11  -2  18   66.55   13.24
 -11  -2  18    9.48   20.60
 -11   2  18  127.68   39.30
 -11   3   1  264.71   26.71
  11   3  -1  258.13   12.43
  11   3  -1  282.47   15.81
  11  -3  -1  330.50   21.06
 -11   3   2   42.37   12.50
  11  -3  -2   73.31   13.71
  11   3  -2   89.42    8.24
  11   3  -2   90.03    8.34
  11  -3  -3   17.03   19.57
  11   3  -3    1.13    5.67
  11   3  -3   16.46    5.69
  11  -3  -4  190.12   24.29
 -11   3   4  186.16   26.27
  11  -3  -5  111.55   16.09
 -11   3   5   -6.79   15.57
  11  -3  -6   -8.36   23.35
 -11   3   6   10.64   12.15
  11  -3  -7  159.18   20.53
 -11   3   7  103.14   18.13
  11  -3  -8   66.52   29.78
 -11   3   8   99.90   17.58
  11  -3  -9    1.84   23.15
 -11   3   9   28.76   14.52
 -11   3  10   53.51   22.66
  11  -3 -10    0.16   23.05
 -11   3  11   -1.27   17.05
  11  -3 -11   15.80   39.53
  11  -3 -12   70.16   30.07
 -11   3  12    9.91   21.88
 -11   3  13   83.76   31.58
 -11  -3  14  109.52   12.20
 -11  -3  14  119.43    8.60
 -11   3  14  166.58   32.33
 -11  -3  15   30.62   11.04
 -11  -3  15   14.60   10.34
 -11   3  15   23.59   24.04
 -11  -3  16   41.63   14.89
 -11   3  16    4.99   25.31
 -11  -3  16    6.95   11.19
  11   4  -1   26.09    9.83
  11  -4  -1   -0.94   28.42
 -11   4   1   62.90   19.62
  11   4  -1   55.21   18.08
  11   4  -2   10.89    8.85
  11  -4  -2    1.95   18.16
 -11   4   2   35.75   16.08
  11   4  -2    6.70    7.97
  11   4  -3   66.21    9.12
 -11   4   3   45.18   25.67
  11  -4  -3   23.00   19.79
  11   4  -3   15.35    9.16
 -11   4   4   58.18   26.44
  11   4  -4   49.17    7.62
  11  -4  -4   97.96   18.90
  11  -4  -5   27.38   21.71
 -11   4   5    0.54   19.14
  11  -4  -6   12.80   22.90
 -11   4   6   27.54   19.95
  11  -4  -7   21.38   24.52
 -11   4   7   48.50   16.67
  11  -4  -8  -16.32   30.14
 -11   4   8   22.88   28.05
  11  -4  -9   32.54   19.57
 -11   4   9    5.84   20.68
  11  -4 -10   -4.02   25.79
 -11   4  10   75.25   32.19
  11  -4 -11   -7.90   26.67
 -11   4  11   76.02   34.05
  11  -4 -12   10.85   26.37
 -11   4  12   23.24   22.53
 -11   4  13   12.72   24.22
  10   0  -1   24.87   11.49
 -10   0   1   16.11    8.15
  10   0  -2 1830.91   29.69
 -10   0   3   11.34    6.18
  10   0  -3    4.84    7.43
  10   0  -4  466.61  227.49
 -10   0   6 2619.72   47.17
 -10   0   7   11.45    7.37
  10   0  -7   30.86    8.23
  10   0  -8  507.88   16.98
 -10   0   9  151.89   12.49
 -10   0  10  627.38   17.14
 -10   0  11   12.50    6.98
 -10   0  12  162.41   12.88
 -10   0  13  167.75   23.23
 -10   0  14 1172.97   37.20
 -10   0  15   -3.14   15.45
 -10   0  16   31.77   20.70
 -10   0  17   -6.00   16.57
 -10   0  17    3.80   18.61
 -10   0  18   53.74   23.63
 -10   0  18   77.25   20.21
 -10   0  19    7.07   24.15
 -10   0  19    7.78   24.01
 -10   0  20   83.38   30.59
 -10   0  20   76.71   24.12
  10  -1  -1  834.15   23.46
 -10   1   1  779.79   18.83
  10   1  -1  749.38   15.42
  10   1  -2  757.02   17.51
 -10   1   2  729.05   21.68
 -10  -1   2  771.64   17.60
 -10  -1   3  833.45   19.31
  10  -1  -3  841.12   22.67
 -10   1   3  837.38   24.99
 -10  -1   4   68.79    4.68
  10  -1  -4   87.36   14.34
  10   1  -4   94.36    5.08
 -10   1   4   58.44   12.30
  10  -1  -5 1414.96   29.44
 -10  -1   5 1399.19   33.23
  10   1  -5 1281.21   31.96
 -10   1   5 1470.02   29.36
 -10  -1   6   34.21    3.27
  10  -1  -6    9.51   14.91
 -10   1   6   26.98    7.36
 -10   1   7  776.01   21.41
  10  -1  -7  763.66   26.44
 -10  -1   8  461.59   21.10
  10  -1  -8  410.18   19.68
 -10   1   8  463.70   20.68
 -10   1   9 2235.27   40.83
 -10  -1   9 2365.23   59.98
  10  -1  -9 2120.22   90.70
 -10  -1  10  578.52   19.78
 -10  -1  10  610.91   18.38
 -10   1  10  563.98   23.72
 -10  -1  11  404.04   15.50
 -10  -1  11  362.28   16.25
 -10   1  11  346.28   24.59
 -10  -1  12  351.79   14.69
 -10  -1  12  386.53   16.25
 -10   1  12  410.96   19.01
 -10   1  13  205.95   20.97
 -10  -1  13  246.61   16.27
 -10  -1  13  239.19   14.46
 -10  -1  14   10.48   15.84
 -10  -1  14   23.47   15.51
 -10   1  14   15.51   21.40
 -10  -1  15  105.67   12.85
 -10  -1  15   87.88   12.43
 -10   1  15   93.05   23.36
 -10  -1  16   50.74   10.52
 -10  -1  16   24.99   21.94
 -10   1  16   53.04   14.12
 -10  -1  17    6.67   11.95
 -10  -1  17   19.86   18.08
 -10   1  17  -10.11   31.75
 -10  -1  18   49.58   25.61
 -10  -1  18   44.64   14.30
 -10   1  18  131.83   30.32
 -10  -1  19   63.57   16.58
 -10  -1  19   24.71   30.75
 -10   1  19   24.80   21.54
  10  -2  -1  904.63   30.27
  10   2  -1 1060.97   28.10
  10   2  -1  915.96   23.13
 -10   2   1  956.58   27.29
  10   2  -2   84.65    6.31
  10   2  -2   47.61    6.14
 -10   2   2   55.18   15.83
  10  -2  -2   38.59    9.91
 -10   2   3   13.54    8.86
  10   2  -3    4.03    4.70
  10  -2  -3   -8.97   17.62
  10   2  -3    3.07    3.97
 -10   2   4  321.48   15.43
  10  -2  -4  248.54   17.57
  10  -2  -5 1299.96   32.58
 -10   2   5 1340.38   29.33
  10  -2  -6 1446.63   31.74
 -10   2   6 1581.58   43.61
 -10   2   7  403.02   18.21
  10  -2  -7  384.14   18.97
 -10   2   8  254.55   19.22
  10  -2  -8  243.05   17.64
  10  -2  -9  513.23   23.07
 -10   2   9  339.76   25.27
 -10  -2  10  120.26    5.54
 -10   2  10  113.20   19.38
 -10  -2  10  114.72    5.91
  10  -2 -10  100.84   16.32
 -10  -2  11   55.01    7.88
 -10  -2  11   69.68    6.56
 -10   2  11   52.57   12.33
 -10   2  12  958.18   41.11
 -10  -2  12  792.78   18.95
 -10  -2  13   23.11    8.39
 -10  -2  13   19.58   10.41
 -10   2  13    7.06   24.55
 -10  -2  14   71.39   11.36
 -10  -2  14   58.38   14.70
 -10   2  14  119.92   26.80
 -10  -2  15    0.76   11.82
 -10  -2  15    0.81   11.56
 -10   2  15   -0.41   29.34
 -10  -2  16  101.83   15.22
 -10   2  16   61.17   19.37
 -10  -2  16  189.38   17.47
 -10  -2  17   40.87   15.11
 -10   2  17   26.97   34.93
 -10  -2  17   60.16   18.58
 -10  -2  18   82.39   26.61
 -10  -2  18   11.80   22.81
 -10   2  18   14.33   31.10
  10  -3  -1   93.16   27.17
  10   3  -1   15.33    8.81
 -10   3   1   22.46   19.59
  10   3  -1   -0.24    6.57
  10  -3  -2  236.91   25.18
  10   3  -2  252.44   12.02
 -10   3   2  255.45   23.57
  10   3  -2  245.06   11.72
  10  -3  -3    1.32   15.03
  10   3  -3   18.06    6.15
  10   3  -3    7.74    4.93
 -10   3   3   22.72   11.75
  10  -3  -4  109.71   21.27
  10   3  -4  152.50    5.93
  10   3  -4  158.46    6.37
 -10   3   4   96.20   14.27
  10  -3  -5  354.56   18.94
 -10   3   5  301.52   25.22
  10  -3  -6  248.99   27.16
 -10   3   6  404.16   20.91
  10  -3  -7  208.77   20.98
 -10   3   7  199.06   19.18
  10  -3  -8  135.36   24.18
 -10   3   8  133.89   18.99
  10  -3  -9  137.60   18.33
 -10   3   9   77.41   22.73
 -10   3  10   73.57   14.94
  10  -3 -11    6.43   30.97
 -10   3  11   14.94   21.35
 -10  -3  12    5.62    7.44
 -10   3  12   -2.15   17.30
 -10  -3  12    8.28    6.42
 -10  -3  13   12.80    9.31
 -10   3  13   20.93   18.84
 -10  -3  14   10.10    7.71
 -10   3  14   36.83   17.97
 -10  -3  15   60.95   10.82
 -10   3  15  106.11   34.59
 -10  -3  16   18.60   13.53
 -10   3  16   60.82   41.23
 -10  -3  17   53.88   16.34
 -10   3  17   50.11   26.05
  10   4  -1   16.08   11.43
 -10   4   1  -19.90   27.59
  10  -4  -1   -9.16   19.15
 -10   4   2   59.33   26.48
  10  -4  -2   69.83   17.67
  10   4  -2  115.12   14.00
  10   4  -3  319.94   12.65
  10  -4  -3  320.72   24.82
 -10   4   3  246.01   31.16
  10  -4  -4   51.76   19.83
  10   4  -4   27.75    8.09
 -10   4   4   79.08   29.33
  10   4  -5    2.82    4.80
 -10   4   5   -8.43   24.82
  10  -4  -5  -14.57   22.63
 -10   4   6   91.13   24.18
  10  -4  -6   17.74   18.64
  10  -4  -7   73.59   20.87
 -10   4   7   44.68   17.40
  10  -4  -8   45.70   19.98
 -10   4   8   79.50   19.94
  10  -4  -9   -1.69   26.36
 -10   4   9    6.46   29.77
 -10   4  10  -26.29   28.48
  10  -4 -10   43.62   23.68
  10  -4 -11    5.68   23.44
 -10   4  11   35.42   20.71
 -10   4  12   17.87   26.77
 -10   4  13  -11.04   26.52
  10  -5  -1   12.02   22.13
  10   5  -1    2.16   17.19
 -10   5   1   29.98   22.65
  10   5  -2   31.33   11.58
  10  -5  -2  -18.43   29.35
 -10   5   2   -7.61   27.77
  10  -5  -3  -18.39   36.71
 -10   5   3   21.76   38.60
  10   5  -3    2.18   11.90
  10   5  -4    5.95   11.49
 -10   5   4    1.93   39.87
  10  -5  -4    0.70   26.62
  10  -5  -5   15.79   30.94
 -10   5   5   31.25   20.98
  10   5  -5    5.52    9.53
  10  -5  -6   -2.43   49.56
 -10   5   6   28.72   36.43
   9   0  -1   -2.98    6.05
  -9   0   1    2.35    5.73
   9   0  -3    7.44    4.38
  -9   0   3    8.30    8.40
  -9   0   5    2.76    8.20
   9   0  -5   -2.97    5.39
  -9   0   8   19.02    7.71
  -9   0   9   53.34    7.62
  -9   0  10  468.08   19.14
  -9   0  11   33.28   12.26
  -9   0  12  204.31   15.00
  -9   0  13   64.40   16.69
  -9   0  14   89.70   14.85
  -9   0  15   -3.83   20.61
  -9   0  16  107.99   18.31
  -9   0  17   -7.29   18.95
  -9   0  17   10.36   16.97
  -9   0  18  253.63   22.46
  -9   0  18  284.29   34.68
  -9   0  19   46.74   19.94
  -9   0  19   12.56   18.24
  -9   0  20   37.06   20.77
  -9   0  20   26.40   32.49
   9  -1  -1 2246.06   33.59
   9   1  -1 2197.40   33.25
  -9   1   1 2103.77   46.83
   9  -1  -2 6502.40   53.88
  -9   1   2 6346.90   69.96
  -9  -1   3  228.05    6.55
   9  -1  -3  159.65   12.62
  -9   1   3  243.08   10.68
   9   1  -3  222.99    8.08
  -9   1   4  458.61   18.91
  -9  -1   4  441.19   16.41
   9  -1  -4  351.54   17.04
   9   1  -4  404.60   11.83
   9  -1  -5  230.74   11.24
  -9   1   5  273.27   15.58
  -9  -1   5  207.31    4.53
   9  -1  -6 1380.34   28.41
  -9   1   6 1299.57   27.74
   9  -1  -7 2268.39   37.33
  -9   1   7 2134.92   43.73
   9  -1  -8  476.17   21.07
  -9  -1   8  406.25    9.92
  -9   1   8  405.91   18.07
  -9  -1   9   52.55    7.18
  -9  -1   9   38.79    6.22
  -9   1   9   36.83   16.85
   9  -1  -9   33.12    9.02
  -9  -1  10   67.56    8.50
  -9  -1  10   86.57    8.29
  -9   1  10   61.03   13.80
  -9  -1  11   60.47   10.92
  -9  -1  11   59.54   10.07
  -9   1  11   28.82    9.92
  -9   1  12  109.06   18.73
  -9  -1  12   93.19    9.66
  -9  -1  12  109.74   10.99
  -9  -1  13   14.37    8.75
  -9   1  13   32.95   11.76
  -9  -1  13   41.00    7.98
  -9  -1  14    9.50   14.10
  -9   1  14    4.83   21.22
  -9  -1  14   13.50   16.79
  -9  -1  15   50.85   18.52
  -9  -1  15   69.92   15.61
  -9   1  15   93.10   16.79
  -9  -1  16  110.01   22.10
  -9  -1  16   94.95   17.94
  -9   1  16  142.27   26.85
  -9  -1  17   12.60   19.44
  -9   1  17    8.72   22.45
  -9  -1  17   29.92   26.08
  -9  -1  18   13.07   26.55
  -9  -1  18   89.99   25.34
  -9   1  18  -10.62   21.66
  -9  -1  19   -3.02   23.16
  -9  -1  19   36.11   28.83
  -9   1  19   83.41   38.31
   9  -2  -1  815.87   28.42
   9   2  -1  709.43   30.44
  -9   2   1  851.36   21.89
   9   2  -1  890.10   27.60
   9  -2  -2   31.25    8.32
   9   2  -2    9.14    5.54
   9   2  -2   13.11    5.26
  -9   2   2   27.56   13.25
   9  -2  -3  150.95   17.78
   9   2  -3  189.28    6.82
   9   2  -3  179.09    4.98
  -9   2   3  177.11   19.85
   9  -2  -4 1834.88   43.67
  -9   2   4 1582.17   31.64
   9  -2  -5   18.84    9.08
  -9   2   5   12.22   13.05
   9  -2  -6  887.54   26.17
  -9   2   6  877.81   28.41
   9  -2  -7  369.42   22.96
  -9   2   7  291.77   20.58
   9  -2  -8  529.81   24.20
  -9   2   8  527.29   24.35
   9  -2  -9   77.64   19.87
  -9  -2   9   50.72    4.75
  -9  -2   9   75.24    5.33
  -9   2   9   18.01   12.34
  -9  -2  10   39.56    5.02
  -9  -2  10   39.01    6.77
   9  -2 -10   12.52   22.07
  -9   2  10   22.48   20.88
  -9  -2  11   87.80    7.37
  -9   2  11   68.36   13.93
  -9  -2  12   75.24    8.48
  -9   2  12   12.95   26.36
  -9  -2  13   93.68   10.01
  -9   2  13   70.61   27.79
  -9  -2  14   60.52   10.44
  -9   2  14   49.22   26.79
  -9  -2  15   25.43    8.23
  -9   2  15   69.08   17.85
  -9  -2  16   12.07   15.69
  -9   2  16   29.69   27.13
  -9  -2  17   30.28   17.50
  -9   2  17   14.37   17.92
  -9  -2  18   19.54   18.48
  -9   2  18  113.80   36.75
   9  -3  -1  474.72   23.55
  -9   3   1  445.00   21.16
   9   3  -1  520.23   19.19
   9  -3  -2   33.31   17.53
  -9   3   2   12.54   11.13
   9   3  -2    8.18    6.36
   9  -3  -3   43.44   11.09
  -9   3   3   51.28   18.58
   9  -3  -4   55.57   23.33
  -9   3   4   53.97   12.98
   9   3  -5  728.23   28.78
   9  -3  -5  714.21   29.04
  -9   3   5  741.29   26.90
   9  -3  -6  158.00   21.84
  -9   3   6   75.83   20.08
   9  -3  -7  254.99   19.77
  -9   3   7  324.23   24.16
   9  -3  -8   47.67   15.25
  -9   3   8   38.12   19.57
   9  -3  -9  363.21   24.17
  -9   3   9  237.75   20.02
  -9  -3  10    4.53    6.25
   9  -3 -10    9.12   28.04
  -9   3  10    5.97   17.13
   9  -3 -11   30.17   21.36
  -9  -3  11   26.50    7.89
  -9   3  11   35.37   15.03
  -9  -3  12   87.35   12.35
  -9   3  12   92.08   25.35
  -9  -3  13    5.45    8.72
  -9   3  13   55.62   30.97
  -9  -3  14   -1.91   13.14
  -9   3  14    6.56   16.73
  -9  -3  15    4.98   14.97
  -9   3  15    5.16   22.95
  -9  -3  16   20.67   15.96
  -9   3  16   79.08   32.94
  -9  -3  17   -0.15   19.34
  -9   3  17   22.09   25.11
   9  -4  -1   39.09   29.87
   9   4  -1    3.60   12.40
  -9   4   1   20.84   25.47
   9  -4  -2   63.18   28.39
   9   4  -2   54.02   10.10
  -9   4   2   45.13   23.00
  -9   4   3    4.61   17.32
   9  -4  -3   -1.73   31.60
   9   4  -3    2.74   10.16
   9  -4  -4   47.16   26.95
  -9   4   4   24.88   15.50
   9   4  -4   76.44    8.54
   9  -4  -5    3.80   19.82
  -9   4   5   -5.16   20.49
   9   4  -5    2.26    7.24
   9   4  -6    6.77    5.65
   9  -4  -6   13.69   22.81
  -9   4   6   20.50   15.00
   9  -4  -7    7.34   28.82
   9   4  -7    1.84    6.39
  -9   4   7   36.82   25.16
   9  -4  -8   -2.37   23.00
  -9   4   8   33.54   17.42
   9  -4  -9  -14.82   26.42
  -9   4   9   66.05   27.04
  -9   4  10    6.21   24.24
   9  -4 -10   62.51   28.36
  -9  -4  10   27.84    6.95
  -9  -4  11    5.55    8.79
   9  -4 -11   27.97   21.95
  -9   4  11   96.42   29.54
  -9  -4  12   11.70    9.29
  -9   4  12    3.07   33.99
  -9   4  13  113.28   33.00
  -9  -4  13   19.94   11.40
   9   5  -1    7.31   15.39
   9  -5  -1   12.93   28.30
  -9   5   1   19.08   22.44
  -9   5   2   -8.52   25.43
   9  -5  -2   -0.25   41.26
   9   5  -2   42.31   12.78
   9  -5  -3   16.22   27.12
   9   5  -3   39.76   12.86
  -9   5   3   16.64   33.67
  -9   5   4   -7.51   40.43
   9   5  -4    8.07   13.19
   9  -5  -4   70.03   25.64
   9   5  -5   11.74   11.80
   9  -5  -5  143.98   38.52
  -9   5   5   59.97   21.45
  -9   5   6    1.02   27.62
   9  -5  -6   33.58   42.06
   9   5  -6    0.41   11.41
  -9   5   7   -3.15   36.54
   9  -5  -7    3.14   28.98
   9   5  -7   12.66    9.31
  -8   0   1   -3.75    5.06
   8   0  -1   -0.99    8.64
  -8   0   3    2.70    6.50
   8   0  -3    4.81    6.63
  -8   0   5    0.87    6.74
   8   0  -5    6.30    6.40
  -8   0   6 1215.89   17.48
   8   0  -6 1114.76   28.16
  -8   0   7   -4.03    6.56
   8   0  -7   -1.75    8.87
  -8   0   8 3734.16   41.35
  -8   0   9    9.75    8.10
  -8   0  10  178.66   13.74
  -8   0  11   -6.80   11.72
  -8   0  12  236.22   14.29
  -8   0  13   14.29    9.35
  -8   0  14  224.08   25.22
  -8   0  15   19.48   22.02
  -8   0  16  220.34   22.14
  -8   0  16  419.45   29.62
  -8   0  17    1.84   20.27
  -8   0  17   11.68   20.66
  -8   0  18  123.86   29.00
  -8   0  18  149.00   27.70
  -8   0  19   27.92   32.53
  -8   0  19   70.09   28.97
  -8   0  20   42.29   21.38
  -8   0  20    0.44   25.59
   8  -1  -1  342.71   14.64
  -8   1   1  338.36   14.96
   8   1  -1  275.99    8.63
   8  -1  -2 1485.96   24.32
  -8   1   2 1606.32   31.40
   8  -1  -3 1234.67   23.69
   8   1  -3 1142.03   35.03
  -8   1   3 1130.29   23.63
   8  -1  -4  360.36   11.44
   8   1  -4  319.31   10.02
  -8   1   4  295.30   11.89
   8  -1  -5   61.67    8.11
  -8   1   5   58.15   10.32
  -8  -1   6 2367.81   92.21
   8  -1  -6 2378.34   91.14
  -8   1   6 2375.97   53.92
   8  -1  -7   15.62    8.04
  -8  -1   7    3.78    4.98
  -8   1   7    2.37    7.45
  -8  -1   7    7.10    3.24
   8  -1  -8   68.94   10.38
  -8  -1   8   76.23    7.38
  -8  -1   8   86.10    6.27
  -8   1   8   69.19   10.56
  -8  -1   9    3.05    7.39
  -8   1   9   43.13    7.96
  -8  -1   9   38.44    6.68
  -8  -1  10   86.77   11.44
  -8  -1  10   66.33    8.05
  -8   1  10   38.75    9.09
  -8  -1  11  321.17   13.36
  -8  -1  11  420.12   15.72
  -8   1  11  355.10   17.67
  -8  -1  12   45.70    8.24
  -8  -1  12   48.10    7.85
  -8   1  12   41.58   11.61
  -8  -1  13  201.13   12.56
  -8  -1  13  195.35   12.81
  -8   1  13  229.67   16.35
  -8  -1  14  251.88   16.20
  -8   1  14  296.73   25.15
  -8  -1  15   -7.73   15.14
  -8  -1  15   11.44    9.91
  -8  -1  16   58.14   12.92
  -8  -1  16   75.18   17.72
  -8   1  16   55.05   26.94
  -8  -1  17  186.53   26.44
  -8   1  17  400.61   35.68
  -8  -1  18   46.89   25.10
  -8  -1  18   -1.03   19.06
  -8   1  18  106.15   29.57
  -8   1  19   16.38   31.67
  -8  -1  19    7.54   16.35
  -8  -1  19   15.87   27.74
   8  -2  -1  399.87   16.84
  -8   2   1  377.70   14.27
   8   2  -1  372.26   11.96
   8   2  -1  360.89   11.81
  -8   2   2  159.78   16.58
   8  -2  -2  109.28   11.35
   8   2  -2  166.25    7.26
   8   2  -2  123.30    6.17
   8   2  -3  808.36   16.13
   8   2  -3  730.63   18.01
   8  -2  -3  812.69   25.42
  -8   2   3  815.01   23.41
  -8   2   4  161.36   11.68
   8  -2  -4  131.30   13.33
   8  -2  -5  617.45   24.71
  -8   2   5  613.24   19.31
   8  -2  -6  189.25   14.70
  -8   2   6   93.98   11.00
   8  -2  -7   61.31   11.27
  -8   2   7   56.60   18.87
  -8   2   8  355.19   17.55
   8  -2  -8  314.16   17.88
  -8  -2   8  345.39   10.71
  -8  -2   9  876.37   26.64
  -8   2   9  982.39   25.53
   8  -2 -10   32.68   11.73
  -8  -2  10   12.55    5.75
  -8   2  10   65.13   18.02
  -8   2  11  342.48   20.41
  -8  -2  11  358.13   13.17
  -8  -2  12   92.07    9.93
  -8   2  12    2.86   15.19
  -8  -2  13  171.00   12.27
  -8   2  13  150.77   17.99
  -8  -2  14  660.31   23.91
  -8   2  14  654.39   32.86
  -8  -2  15   19.95   11.40
  -8   2  15  100.80   28.59
  -8   2  16   21.93   17.69
  -8  -2  16   15.86   16.60
  -8  -2  17   94.56   19.80
  -8   2  17  -12.69   32.12
  -8  -2  18   -2.44   17.34
  -8   2  18   51.34   37.14
   8   3  -1   38.02    8.29
   8  -3  -1   83.95   13.89
  -8   3   1   90.63   16.95
   8  -3  -2  154.93   21.36
  -8   3   2  171.72   15.01
   8   3  -2  171.84   10.05
   8  -3  -3    4.66   13.16
  -8   3   3    4.37   12.74
   8   3  -3    7.52    5.11
  -8   3   4  377.20   23.55
   8  -3  -4  293.96   27.92
   8   3  -4  331.89   11.80
  -8   3   5   92.62   15.69
   8  -3  -5   55.99   19.90
   8   3  -5   92.85    5.10
   8  -3  -6  309.50   20.11
  -8   3   6  303.14   21.22
   8   3  -6  267.73    9.64
  -8  -3   7  447.39   16.00
   8  -3  -7  537.85   33.40
   8   3  -7  456.03   13.70
  -8   3   7  444.68   26.13
   8  -3  -8   52.74   13.52
  -8   3   8   57.65   13.74
   8  -3  -9   62.54   23.84
  -8  -3   9   -0.31    6.08
  -8   3   9    8.39   17.28
   8  -3 -10  639.62   30.01
  -8  -3  10  609.56   29.72
  -8   3  10  489.20   29.59
  -8  -3  11  409.69   17.01
  -8   3  11  337.68   25.24
  -8  -3  12  237.78   12.40
  -8   3  12  222.90   21.49
  -8  -3  13   92.98   13.40
  -8   3  13   11.38   23.95
  -8  -3  14   84.70   14.59
  -8   3  14   47.01   31.11
  -8  -3  15   14.69   14.86
  -8   3  15  -14.09   36.37
  -8  -3  16    4.40   18.52
  -8   3  16   -2.50   27.34
  -8  -3  17   15.17   20.74
   8  -4  -1   27.42   30.46
   8   4  -1   39.72    8.21
  -8   4   1   52.27   24.72
   8   4  -2   31.99    9.66
  -8   4   2   -4.87   18.15
   8  -4  -2   27.39   28.51
   8  -4  -3   78.30   24.77
  -8   4   3  155.34   19.70
   8   4  -3   88.11   10.03
   8   4  -4  138.87   10.90
  -8   4   4   68.50   17.02
   8  -4  -4  159.58   28.87
  -8   4   5   12.15   14.49
   8  -4  -5   11.78   16.76
   8   4  -5   -0.54    8.38
   8  -4  -6   25.41   18.54
  -8   4   6   27.72   17.10
   8   4  -6   16.44    5.74
   8  -4  -7  516.20   31.98
  -8  -4   7  468.65   17.26
  -8   4   7  570.23   31.08
   8   4  -7  524.07   19.49
   8  -4  -8   88.65   19.43
  -8  -4   8   43.12    7.57
   8   4  -8  107.71   10.83
  -8   4   8   70.60   27.05
   8  -4  -9   -1.64   25.51
  -8  -4   9   10.66    8.92
  -8   4   9  108.11   21.16
   8   4  -9   19.79    9.33
   8  -4 -10   92.47   21.51
  -8  -4  10   85.70    9.24
  -8   4  10   75.55   30.50
  -8   4  11   74.58   29.50
  -8  -4  11   10.99    9.06
  -8  -4  12    0.33   11.13
  -8   4  12   94.36   38.01
  -8  -4  13    4.06   11.75
  -8   4  13   44.29   32.67
  -8  -4  14    8.09   13.86
  -8   4  14   33.27   34.87
   8  -5  -1   14.65   37.63
  -8   5   1   95.20   21.55
   8   5  -1   29.36   17.88
  -8   5   2    8.38   22.94
   8   5  -2    1.80   13.03
   8  -5  -2    0.84   40.04
   8  -5  -3   -1.23   27.37
   8   5  -3   22.44   12.66
  -8   5   3   48.51   32.79
   8  -5  -4   43.97   23.04
   8   5  -4   46.67   13.29
  -8   5   4   37.96   34.52
   8   5  -5   19.70   16.30
   8  -5  -5    0.08   46.34
  -8   5   5   -2.55   22.37
  -8   5   6    4.84   26.87
   8  -5  -6    1.35   41.76
   8   5  -6   11.03    9.76
   8  -5  -7  -18.00   29.41
   8   5  -7   19.63   10.62
  -8   5   7   13.31   36.64
   8  -5  -8   -5.94   33.52
  -8   5   8   59.39   22.89
   8   5  -8   17.41   11.97
  -7   0   1    5.31    7.55
   7   0  -1    7.40    8.63
  -7   0   2 9629.31  389.21
  -7   0   3    5.05    5.34
   7   0  -3    4.17    4.97
  -7   0   5    1.32    3.50
   7   0  -5    1.93    4.49
  -7   0   6  495.00   14.55
   7   0  -6  444.12   11.77
  -7   0   7  285.21   18.25
  -7   0   8 4468.43   47.71
  -7   0   9   24.99    6.95
  -7   0  10    6.30    7.79
  -7   0  11   -0.54   10.54
  -7   0  12   95.76   12.04
  -7   0  13   14.38   20.90
  -7   0  14  245.30   27.96
  -7   0  15   31.30   26.04
  -7   0  15   -8.45   20.56
  -7   0  16  133.34   27.25
  -7   0  16   99.42   24.38
  -7   0  17   60.38   26.18
  -7   0  17   18.44   17.55
  -7   0  18   -6.79   33.09
  -7   0  18   11.49   17.82
  -7   0  19   50.85   34.39
  -7   0  19   19.79   20.96
  -7   0  20   40.34   27.43
  -7   0  20   67.05   33.01
   7   1  -1 5182.87   85.91
  -7   1   1 4912.80  112.93
   7  -1  -2  677.42   18.42
  -7   1   2  794.60   20.07
   7   1  -3 7761.80  101.78
   7  -1  -3 7696.86   99.23
  -7   1   3 7832.59  170.65
   7  -1  -4  224.35   10.64
  -7   1   4  167.29   10.40
  -7   1   5 2525.66   35.75
   7  -1  -5 2432.96   30.45
  -7  -1   5 2749.94   60.30
  -7  -1   5 2453.63   75.89
  -7   1   6 2407.39   30.53
   7  -1  -6 2288.47   34.58
  -7  -1   6 1293.73   75.54
  -7  -1   6 1231.54   74.65
   7  -1  -7   72.63    9.25
  -7  -1   7   80.40    5.50
  -7   1   7   83.73    8.82
  -7   1   8  735.21   19.45
   7  -1  -8  580.33   19.36
  -7  -1   8  680.08   18.27
  -7  -1   8  680.67   14.81
  -7  -1   9   32.88    6.46
  -7   1   9    7.29    9.69
  -7   1  10   67.76   11.14
  -7  -1  10   57.65    6.99
  -7  -1  11  459.20   22.71
  -7   1  11  525.20   20.18
  -7  -1  12    4.73   12.66
  -7   1  12   23.41   11.40
  -7  -1  13   26.07    7.46
  -7   1  13   41.48   13.41
  -7  -1  14  319.27   18.69
  -7   1  14  206.74   25.98
  -7  -1  15  173.37   20.14
  -7   1  15  243.87   24.28
  -7  -1  16  102.64   14.94
  -7   1  16  152.19   21.15
  -7  -1  17  115.30   16.68
  -7   1  17  110.66   21.24
  -7  -1  18  -10.01   21.03
  -7   1  18   -0.63   18.71
  -7  -1  19   58.02   27.03
  -7   1  19   -4.30   32.45
  -7   1  19    4.33   25.33
   7  -2  -1  995.77   24.74
   7   2  -1 1049.75   23.22
   7   2  -2 1640.94   60.81
  -7   2   2 1693.30   37.58
   7  -2  -3  613.95   17.99
  -7   2   3  617.14   21.31
   7   2  -3  713.45   23.07
   7  -2  -4   42.31   14.70
  -7   2   4   74.84   13.95
   7   2  -4   47.68    2.66
   7  -2  -5   57.97   10.08
  -7   2   5   74.95   11.83
   7  -2  -6   -5.73   19.16
  -7   2   6   31.00   16.60
  -7  -2   6   10.41    2.92
  -7   2   7  919.32   23.20
   7  -2  -7  857.04   24.48
   7  -2  -8   33.96   11.49
  -7   2   8   10.95    9.99
  -7  -2   8    2.06    6.57
   7  -2  -9   10.10   13.46
  -7  -2   9   17.58    6.06
  -7   2   9   22.84   13.86
  -7  -2  10   11.38    8.01
  -7   2  10   41.03   23.04
  -7  -2  11   13.58    7.94
  -7   2  11   20.50   12.07
  -7   2  12   17.03   16.59
  -7  -2  12   20.68    6.89
  -7  -2  13   32.88   13.17
  -7   2  13   26.39   14.88
  -7   2  14  129.09   24.17
  -7  -2  14   81.45   16.13
  -7  -2  15  111.70   13.06
  -7   2  15  100.58   20.75
  -7  -2  16   15.82   21.06
  -7   2  16   53.82   29.50
  -7  -2  17   30.87   12.68
  -7   2  17   18.46   20.85
  -7  -2  18   49.71   16.22
  -7   2  18   37.33   25.61
   7  -3  -1   14.50   12.85
  -7   3   1   29.16   10.37
   7   3  -1   35.70    9.63
   7  -3  -2  281.40   21.79
  -7   3   2  252.97   14.73
   7   3  -2  289.53   13.14
  -7   3   3  459.55   24.93
   7  -3  -3  383.16   20.98
   7   3  -3  458.86   13.27
   7  -3  -4   42.89   12.40
   7   3  -4   30.68    5.74
  -7   3   4   67.38   13.04
   7  -3  -5   66.57   14.12
  -7  -3   5  117.91    8.13
   7   3  -5  127.26    7.46
  -7   3   5  115.77   21.29
   7   3  -6   19.39    5.62
  -7  -3   6   10.08    8.19
   7  -3  -6   -3.77   29.09
  -7   3   6   15.26   14.29
   7  -3  -7   98.69   17.54
  -7   3   7  175.37   15.12
   7   3  -7  139.18    8.18
  -7  -3   7  144.93    8.29
  -7  -3   8    1.78    5.77
  -7   3   8   16.68   11.92
   7   3  -8    1.15    6.90
   7  -3  -8   24.45   19.10
   7  -3  -9   44.87   16.16
  -7  -3   9    7.06    9.52
  -7   3   9   42.07   18.94
   7  -3 -10   13.67   20.11
  -7  -3  10   15.55    8.13
  -7   3  10   13.14   20.18
  -7   3  11   15.15   16.21
  -7  -3  11   -2.80   10.40
  -7  -3  12   62.10   12.75
  -7   3  12   88.04   29.49
  -7  -3  13    4.58   15.15
  -7   3  13   21.16   18.37
  -7  -3  14   16.47    8.06
  -7   3  14   27.31   19.11
  -7  -3  15   30.10   15.73
  -7   3  15   23.87   32.93
  -7  -3  16    7.03   21.65
  -7   3  16   17.52   21.95
  -7  -3  17   17.75   16.57
  -7   3  17    7.14   44.31
   7  -4  -1  -15.94   32.04
   7   4  -1   35.55    8.67
  -7   4   1    8.63   12.67
  -7   4   2   25.03   14.21
   7   4  -2   22.05   13.27
   7  -4  -2   28.29   28.17
   7   4  -3   36.92    9.32
  -7   4   3    2.77   27.21
   7  -4  -3   74.61   23.79
  -7   4   4   17.74   21.49
   7  -4  -4   -3.20   17.55
  -7  -4   5  240.11   16.00
   7  -4  -5  298.73   22.80
   7   4  -5  297.06   13.43
  -7   4   5  243.00   29.14
   7  -4  -6   80.15   23.15
  -7  -4   6   76.94   11.08
   7   4  -6  101.92   11.71
  -7   4   6  114.32   23.76
  -7  -4   7   83.45   12.34
   7  -4  -7   31.24   16.58
   7   4  -7   43.89    9.35
  -7   4   7   29.82   28.59
   7  -4  -8   43.24   34.69
  -7  -4   8   70.80   10.71
  -7   4   8   41.10   17.93
   7   4  -8  109.72   10.21
   7  -4  -9  339.07   35.67
  -7  -4   9  239.38   14.29
   7   4  -9  355.11   15.90
  -7   4   9  292.47   31.51
  -7  -4  10   20.79   11.95
   7   4 -10   20.07   11.51
  -7   4  10  121.11   30.46
  -7  -4  11   28.52   10.76
  -7   4  11    8.27   19.71
  -7   4  12   14.30   21.35
  -7  -4  12   -2.68   13.76
  -7  -4  13   11.87   15.34
  -7   4  13    1.39   24.39
  -7  -4  14    5.44   16.70
  -7   4  14   -2.79   33.42
  -7   5   1   22.71   18.21
   7  -5  -1   13.69   37.09
   7   5  -1   20.42   19.77
  -7   5   2    7.11   19.22
   7  -5  -2   39.27   34.23
   7   5  -2   32.49   12.93
   7  -5  -3    0.77   30.97
   7   5  -3   22.00   13.26
  -7   5   3   35.91   29.69
   7  -5  -4   14.47   27.46
   7   5  -4   57.00   16.11
  -7   5   4   55.91   30.05
  -7   5   5  151.84   35.79
   7  -5  -5   68.86   42.66
   7   5  -5   33.67   14.11
  -7   5   6   21.98   23.08
   7  -5  -6   65.66   31.35
   7   5  -6   81.02   16.93
  -7  -5   7   22.14   14.30
   7   5  -7   10.94   10.14
  -7   5   7   13.90   38.47
   7  -5  -8   17.48   26.53
  -7  -5   8   16.10   11.81
  -7   5   8    9.43   27.72
   7   5  -8   20.01   15.43
  -6   0   1   12.10    4.46
   6   0  -1   -1.43    3.74
  -6   0   2    3.99    2.74
   6   0  -2    4.37    5.52
   6   0  -3  118.14    7.04
  -6   0   4 5981.08   61.97
  -6   0   5   17.07    5.87
   6   0  -5   -0.24    7.20
  -6   0   615659.74  228.92
  -6   0   7    4.79    9.28
  -6   0   8  726.03   32.51
  -6   0   9   14.64    6.58
  -6   0  10   15.86    7.82
  -6   0  11   14.85    7.61
  -6   0  12  243.78   22.19
  -6   0  13   -4.76   20.48
  -6   0  14   14.76   10.71
  -6   0  15   69.45   17.87
  -6   0  16   22.96   15.85
  -6   0  16    9.83   23.69
  -6   0  17   -2.46   18.64
  -6   0  17   24.69   14.46
  -6   0  18   35.87   30.61
  -6   0  18   52.09   28.36
  -6   0  19   -4.99   25.29
  -6   0  19    2.59   31.48
   6  -1  -1  481.39   15.72
   6   1  -1  507.64   12.24
  -6   1   1  497.08   13.06
   6   1  -2 2880.49  100.23
  -6   1   2 2651.68   54.82
   6  -1  -4   24.36   10.15
  -6   1   4   16.51    6.30
   6  -1  -5  807.07   19.69
  -6  -1   5  794.92   14.18
  -6  -1   5  756.02   17.10
  -6   1   5  757.82   41.13
   6  -1  -6 6090.03  110.71
  -6   1   6 6107.84   79.12
   6  -1  -7 1386.68   25.67
  -6  -1   7 1343.89   47.74
  -6   1   7 1402.27   33.28
  -6  -1   8  340.83   11.77
  -6   1   8  354.05   14.37
  -6  -1   9  107.20    7.26
  -6   1   9   81.89    9.93
  -6  -1  10  795.32   30.11
  -6   1  10  738.84   25.69
  -6  -1  11  165.04    8.57
  -6   1  11  108.63   17.11
  -6  -1  12   38.10   12.23
  -6   1  12    2.46   17.89
  -6  -1  13   23.03    8.69
  -6   1  13    3.54   10.90
  -6  -1  14  392.84   21.49
  -6   1  14  473.49   32.82
  -6  -1  15   16.04   17.39
  -6   1  15   52.21   21.78
  -6  -1  16   13.03   15.70
  -6   1  16   45.98   29.52
  -6  -1  17   71.27   28.34
  -6   1  17  147.85   29.69
  -6  -1  18   -5.51   29.91
  -6   1  18   10.15   25.04
  -6   1  18  140.93   30.39
  -6  -1  19  110.81   28.71
  -6   1  19   48.51   21.20
  -6   1  19   26.90   34.46
   6   2  -1 4812.83  106.26
  -6   2   1 4970.35   72.16
   6  -2  -2  685.58   19.17
   6   2  -2  679.23   19.13
  -6   2   2  733.47   21.26
   6  -2  -3  336.66   18.23
  -6   2   3  354.65   15.80
   6   2  -3  317.56    9.10
  -6  -2   4  284.34   10.30
   6  -2  -4  283.33   17.16
  -6   2   4  282.66   13.68
   6   2  -4  313.37    7.45
   6  -2  -5   25.57    8.41
  -6  -2   5    4.01    4.29
  -6   2   5   49.92    9.55
   6   2  -5    8.13    2.72
  -6   2   6  250.10   13.89
  -6  -2   6  273.07    9.11
   6  -2  -6  269.16   22.74
   6   2  -6  266.69    8.64
   6  -2  -7  965.20   33.77
  -6  -2   7  942.06   19.33
  -6   2   7  948.25   25.22
   6  -2  -8  113.98   14.61
  -6  -2   8  171.76    8.95
  -6   2   8  147.39   20.52
  -6  -2   9  752.95   18.80
  -6   2   9  716.90   21.96
  -6  -2  10   22.41    7.94
  -6   2  10    3.91   23.08
  -6  -2  11  260.93   12.55
  -6   2  11  160.08   15.55
  -6  -2  12   20.24   12.13
  -6   2  12   16.05   13.43
  -6  -2  13  510.96   22.07
  -6   2  13  524.91   33.40
  -6  -2  14  297.16   20.36
  -6   2  14  271.67   23.56
  -6  -2  15   23.23   13.32
  -6   2  15  106.00   28.04
  -6  -2  16    0.93   15.12
  -6   2  16    4.19   21.61
  -6  -2  17   28.91   13.67
  -6   2  17   28.75   19.46
  -6  -2  18   34.08   22.03
  -6   2  18   10.18   30.24
   6  -3  -1  135.91   13.87
   6   3  -1  103.94   10.15
  -6   3   1   89.29   19.08
   6  -3  -2  167.62   14.87
   6   3  -2  161.34   10.61
  -6   3   2  175.61   18.13
  -6  -3   3   25.72    7.27
   6  -3  -3    2.29   22.92
   6   3  -3   28.37    8.29
  -6   3   3   11.26   14.10
  -6  -3   4 1096.18   26.69
   6  -3  -4 1153.99   32.99
  -6   3   4 1305.36   32.84
   6   3  -4 1250.87   34.34
   6  -3  -5  654.81   24.33
  -6  -3   5  577.22   16.07
   6   3  -5  587.67   14.07
  -6   3   5  616.34   26.07
  -6  -3   7  360.62   12.99
   6  -3  -7  368.47   27.09
  -6   3   7  411.38   19.99
   6   3  -7  373.13   12.83
   6  -3  -8    0.08   14.43
  -6  -3   8    0.49    8.21
   6   3  -8    9.80    7.43
  -6   3   8   44.98   20.45
  -6  -3   9  425.84   18.42
   6  -3  -9  379.99   31.64
   6   3  -9  490.36   18.97
  -6  -3  10  435.57   18.64
  -6   3  10  467.66   30.73
  -6  -3  11  142.53   14.61
  -6   3  11  140.01   19.76
  -6  -3  12  170.06   17.77
  -6   3  12  161.20   21.05
  -6  -3  13   42.93   15.10
  -6   3  13  132.98   30.66
  -6  -3  14   28.41   10.32
  -6   3  14  -10.63   32.79
  -6  -3  15   23.45   17.74
  -6   3  15   50.41   25.49
  -6  -3  16   -5.56   15.85
  -6   3  16   -5.64   28.82
   6  -4  -1   12.70   26.42
  -6   4   1   15.84   15.56
   6   4  -1   55.89   13.43
   6  -4  -2   24.53   23.89
   6   4  -2    0.76   10.97
  -6   4   2   26.55   22.04
   6   4  -3   39.22    9.55
  -6   4   3   20.85   23.11
   6  -4  -3   -0.35   18.19
  -6  -4   4  111.46   16.25
  -6   4   4   62.86   15.19
   6  -4  -4   89.74   18.00
   6   4  -4   69.06   11.02
   6  -4  -5  249.23   22.91
  -6  -4   5  150.84   14.77
  -6   4   5  151.89   21.16
   6   4  -5  186.15   12.47
   6  -4  -6  140.67   24.87
  -6   4   6   97.15   18.15
   6   4  -6   78.69    9.99
  -6  -4   6   69.25   12.32
  -6  -4   7  135.35   12.92
   6  -4  -7  180.62   30.34
   6   4  -7  129.87   10.86
  -6   4   7  140.62   27.01
  -6  -4   8   38.83   11.72
   6  -4  -8   53.23   29.46
  -6   4   8    8.99   16.80
   6   4  -8   20.85    9.84
  -6  -4   9   97.98   13.42
   6   4  -9   96.28   13.57
  -6   4   9   53.71   27.28
  -6  -4  10   13.92   12.26
  -6   4  10   13.98   21.80
   6   4 -10   40.19   12.92
  -6   4  11  110.82   19.60
   6   4 -11   46.98   13.61
  -6  -4  12   90.64   18.96
  -6   4  12   91.00   24.21
  -6  -4  13   23.48   16.54
  -6   4  13   41.05   22.09
  -6  -4  14   12.14   22.02
  -6   4  14   32.84   36.79
   6  -5  -1  154.19   33.97
   6   5  -1   30.01   18.33
  -6   5   1   30.33   31.26
   6  -5  -2   21.76   36.00
  -6   5   2   66.82   18.33
   6   5  -2   79.82   15.79
   6  -5  -3   -2.08   29.26
   6   5  -3   81.72   16.47
  -6   5   3   35.01   27.50
   6  -5  -4   35.78   26.89
   6   5  -4   21.80   17.96
  -6   5   4   43.05   34.81
   6  -5  -5    1.24   26.89
  -6  -5   5   48.81   16.79
   6   5  -5   43.35   13.77
  -6   5   5   80.46   28.13
  -6  -5   6   38.78   18.81
   6  -5  -6   -4.60   44.10
  -6   5   6   28.66   20.06
   6   5  -6   32.34   12.83
  -6  -5   7   33.23   15.40
   6  -5  -7   -3.17   45.29
   6   5  -7    8.60   16.98
  -6   5   7   90.23   34.94
  -6   5   8   -5.55   28.04
  -6  -5   8   29.20   18.05
   6   5  -8   15.28   15.31
   6  -5  -8   90.05   25.54
  -5   0   1    0.51    3.41
   5   0  -1    4.75    3.05
  -5   0   2 2908.42   54.54
   5   0  -2 3277.87   59.14
  -5   0   3    1.74    2.65
   5   0  -3    3.70    2.43
  -5   0   434832.38  408.46
  -5   0   5   96.57    8.89
  -5   0   6   64.87    9.59
  -5   0   7   22.08   11.10
  -5   0   8  199.70    9.69
  -5   0  13   14.03    9.95
  -5   0  14  226.46   22.66
  -5   0  15   54.92   21.19
  -5   0  16   14.93   12.25
  -5   0  17   26.43   16.33
  -5   0  18   53.24   16.61
  -5   0  18   16.95   28.76
  -5   0  19   -2.56   41.00
  -5   0  19   58.64   29.89
   5  -1  -1  846.42  302.07
   5   1  -1 1839.62   60.91
   5  -1  -2 3436.03   45.94
   5   1  -2 3659.27   50.51
  -5  -1   4 1295.90   22.64
   5  -1  -4 1331.48   28.05
  -5   1   4 1257.64   19.67
   5  -1  -5  444.97   14.25
  -5   1   5  418.92   15.47
  -5  -1   6   28.20    5.06
   5  -1  -6    5.73   13.09
  -5   1   6   46.27    7.89
  -5  -1   7 4405.62   95.03
  -5   1   7 4519.03   45.90
  -5  -1   8  938.45   31.26
  -5   1   8  939.96   21.64
  -5  -1   9  843.40   18.12
  -5   1   9  919.35   24.98
  -5  -1  10  357.16   14.41
  -5   1  10  292.77   15.76
  -5  -1  11  315.91   12.90
  -5   1  11  236.20   20.30
  -5  -1  12  531.56   24.75
  -5   1  12  448.12   34.34
  -5  -1  13  204.82   13.97
  -5   1  13  221.21   18.13
  -5  -1  14   72.07   15.63
  -5   1  14    6.23   13.66
  -5  -1  15   19.68   16.12
  -5   1  15   10.36   16.87
  -5  -1  16    9.98   17.08
  -5   1  16   24.99   16.56
  -5  -1  17    3.77   22.98
  -5   1  17    9.24   23.73
  -5  -1  18   66.56   27.89
  -5   1  18  -12.63   25.64
  -5   1  18   36.75   34.95
  -5  -1  19    6.36   20.60
  -5   1  19  159.36   39.45
  -5   1  19  121.66   37.48
   5  -2  -1 5407.14  157.13
  -5   2   1 4874.54   66.88
   5  -2  -2 2013.19   36.12
  -5   2   2 2187.98   33.64
   5   2  -2 2081.66   32.19
  -5  -2   3 1007.69   18.35
   5  -2  -3 1059.88   30.30
   5   2  -3 1061.45   30.13
  -5   2   3 1080.26   31.62
  -5  -2   4  233.77    7.41
   5  -2  -4  222.17   15.57
  -5   2   4  230.36   13.67
   5   2  -4  230.48    6.68
   5  -2  -5 2253.02   38.47
   5   2  -5 2321.51   99.47
  -5   2   5 2320.10   45.10
   5  -2  -6  127.02   13.26
  -5  -2   6  139.46    7.48
  -5   2   6  108.06   11.29
   5   2  -6  138.41    6.80
   5  -2  -7  375.38   16.93
  -5  -2   7  349.45   13.11
   5   2  -7  436.70   15.25
  -5   2   7  440.46   24.50
   5  -2  -8  888.29   24.82
  -5  -2   8  852.94   17.33
   5   2  -8  821.92   20.04
  -5   2   8  797.04   26.83
  -5  -2   9  544.30   20.25
  -5   2   9  478.26   20.81
  -5  -2  10 1133.68   33.05
  -5   2  10 1210.45   35.70
  -5  -2  11   22.89    9.95
  -5   2  11   65.01   20.44
  -5  -2  12   54.22   14.21
  -5   2  12   70.22   22.17
  -5  -2  13   59.54    9.89
  -5   2  13   59.93   16.31
  -5  -2  14    4.77   14.80
  -5   2  14   16.78   28.57
  -5  -2  15   45.46   16.76
  -5   2  15   47.32   17.85
  -5  -2  16   17.56   20.07
  -5   2  16   77.53   18.68
  -5  -2  17   45.05   22.84
  -5   2  17   35.42   23.56
  -5  -2  18   84.33   22.15
  -5   2  18   -2.91   27.13
   5  -3  -1  234.77   21.45
  -5   3   1  233.10   14.73
   5   3  -1  297.94   16.68
   5  -3  -2 1359.64   37.79
  -5   3   2 1547.93   38.53
   5   3  -2 1373.02   31.41
  -5  -3   3  516.48   15.44
   5  -3  -3  577.20   22.51
  -5   3   3  512.11   20.37
   5   3  -3  540.35   14.94
   5  -3  -4  840.24   28.39
  -5  -3   4  797.79   20.05
   5   3  -4  845.39   18.78
  -5   3   4  882.24   29.55
   5  -3  -5    5.28   10.99
  -5  -3   5   25.62    7.92
  -5   3   5    6.51   10.59
   5   3  -5    1.69    8.81
  -5  -3   6    2.64    7.98
   5  -3  -6    9.69   22.77
   5   3  -6    6.47    6.65
  -5   3   6   -1.86   17.90
   5  -3  -7  362.62   21.14
  -5  -3   7  376.91   15.28
   5   3  -7  397.52   15.93
  -5   3   7  357.21   23.29
  -5  -3   8   -1.59   11.72
   5  -3  -8    3.40   27.75
   5   3  -8    4.92    8.09
  -5   3   8   -3.16   19.17
  -5  -3   9   31.84   11.17
   5   3  -9   44.56    8.20
  -5   3   9   22.31   12.03
  -5  -3  10   10.35   13.11
   5   3 -10   -1.29    9.05
  -5   3  10    6.91   18.43
  -5  -3  11   23.20   12.23
  -5   3  11    5.12   19.56
  -5  -3  12   -8.99   11.75
  -5   3  12   16.33   13.22
  -5  -3  13   18.95   16.43
  -5   3  13   -7.57   24.44
  -5  -3  14   31.45   10.15
  -5   3  14   21.77   27.96
  -5  -3  15   -2.83   21.73
  -5   3  15    9.13   21.68
  -5  -3  16   20.24   19.23
  -5   3  16   54.56   31.23
   5  -4  -1   25.43   28.75
  -5   4   1   31.65   12.00
   5   4  -1   20.98   10.57
   5  -4  -2   11.74   17.99
  -5  -4   2   24.35   14.56
   5   4  -2   19.91   10.68
  -5   4   2    5.44   24.49
   5  -4  -3   -2.17   15.42
  -5  -4   3    6.52   16.19
  -5   4   3    6.80   14.15
   5   4  -3   10.76    9.85
  -5  -4   4   39.64   14.90
   5  -4  -4   50.16   25.12
  -5   4   4   67.59   16.26
   5   4  -4   84.44   12.07
  -5  -4   5   -2.17   13.91
   5  -4  -5   21.49   28.90
   5   4  -5   16.94    7.16
  -5   4   5   25.13   25.01
   5  -4  -6   45.61   20.82
  -5  -4   6   86.79   11.92
  -5   4   6   73.10   15.88
   5   4  -6   74.83   10.60
   5  -4  -7    6.05   21.24
  -5  -4   7    3.48   14.41
  -5   4   7    4.09   17.88
   5   4  -7   25.06    9.70
   5  -4  -8   73.16   20.11
  -5  -4   8   49.51   13.17
   5   4  -8   61.27   11.65
  -5   4   8   68.83   27.97
  -5  -4   9   73.99   13.91
   5   4  -9   61.46   10.07
  -5   4   9   50.52   16.67
  -5  -4  10   34.63    9.73
  -5   4  10   21.55   20.55
   5   4 -10   15.85   12.95
  -5  -4  11   62.62   16.15
   5   4 -11   22.45   10.78
  -5   4  11   11.25   29.41
  -5  -4  12   62.36   18.49
  -5   4  12   51.55   22.06
   5   4 -12   35.49   19.79
  -5  -4  13   37.13   18.15
  -5   4  13   40.74   22.22
  -5   4  14   72.85   36.70
   5  -5  -1   13.85   33.42
   5   5  -1   35.06   20.45
  -5   5   1    7.24   28.31
   5   5  -2   14.28   17.65
  -5   5   2   12.37   29.88
   5  -5  -2    6.81   35.98
  -5  -5   3    4.66   13.25
   5  -5  -3   11.59   38.14
   5  -5  -4  -19.13   31.50
  -5  -5   4   31.24   21.07
   5   5  -4    2.59   20.92
  -5   5   4  105.91   27.52
   5  -5  -5   20.52   26.93
  -5  -5   5   -5.39   20.94
   5   5  -5    5.88   14.97
  -5   5   5    0.60   31.89
   5  -5  -6   56.25   24.52
  -5  -5   6   86.42   20.59
   5   5  -6   64.07   12.46
  -5   5   6   57.50   19.77
  -5  -5   7   38.96   17.82
   5  -5  -7   71.75   36.85
   5   5  -7   42.95   16.14
  -5   5   7   34.16   38.60
  -5  -5   8    8.24   20.74
  -5   5   8   -3.31   22.92
   5   5  -8   24.66   16.44
  -4   0   1    6.48    2.12
   4   0  -1   -3.22    3.88
   4   0  -230486.97  303.50
  -4   0   3    1.25    2.97
   4   0  -3    2.47    4.56
  -4   0   4 1931.52   19.44
   4   0  -4 2091.49   20.72
  -4   0   5    4.57    6.93
  -4   0   6  593.20   15.13
  -4   0  12  610.00   22.39
  -4   0  13   22.56   16.66
  -4   0  14  149.36   17.42
  -4   0  15    2.84   15.22
  -4   0  16   63.87   16.80
  -4   0  17   46.92   17.61
  -4   0  18   47.52   36.16
  -4   0  19   80.35   33.56
   4  -1  -1  969.04   24.10
  -4   1   1  947.40   28.49
   4  -1  -2 4917.31  104.37
   4   1  -2 4559.45   56.84
   4  -1  -3 1382.81   18.91
  -4  -1   3 1437.73   27.54
  -4   1   3 1475.29   20.14
   4   1  -3 1373.39   27.69
   4  -1  -4 2705.86   27.40
  -4  -1   4 2688.84   42.58
  -4  -1   5  527.73   14.33
   4  -1  -5  585.15   23.46
  -4   1   5  510.42   13.02
  -4  -1   6 3067.36   58.27
  -4   1   6 3165.98   68.72
  -4  -1   7 9053.72   69.29
  -4  -1   8 1624.03   39.94
  -4   1   8 1731.62   40.86
  -4  -1   9    6.65    6.54
  -4   1   9    6.86   11.09
  -4  -1  10    7.81    8.77
  -4   1  10   36.84   10.81
  -4  -1  11   51.50    8.45
  -4   1  11   52.89   12.35
  -4  -1  12   28.38   14.26
  -4   1  12   22.21   10.98
  -4  -1  13 1150.56   30.03
  -4   1  13  963.42   39.91
  -4  -1  14  421.48   26.20
  -4   1  14  422.55   31.20
  -4  -1  15   -1.17   16.68
  -4   1  15   71.77   25.45
  -4  -1  16   14.87   21.60
  -4   1  16   37.07   31.60
  -4  -1  17   29.20   23.01
  -4   1  17   18.50   23.37
  -4   1  17    5.97   24.32
  -4  -1  18   28.01   16.23
  -4   1  18   31.77   22.75
  -4   1  18   50.23   23.53
  -4  -1  19   -6.13   32.98
  -4   1  19   37.18   36.81
  -4   1  19    8.67   38.22
  -4  -2   1   10.98    5.30
   4  -2  -1    5.76   11.68
  -4   2   1   51.85    7.78
   4   2  -1   52.01    6.17
  -4  -2   2 1928.28   43.89
   4  -2  -2 2110.73   65.12
  -4   2   2 2083.72   32.89
   4   2  -2 2092.50   45.63
   4  -2  -3  879.07   24.08
  -4  -2   3  907.74   19.36
  -4   2   3  918.62   21.97
   4   2  -3  869.14   22.58
   4  -2  -4  387.71   16.84
  -4  -2   4  381.09   13.02
  -4   2   4  360.70   15.00
  -4  -2   5   80.92    6.75
   4  -2  -5   89.61   16.75
  -4   2   5   36.77    6.89
   4   2  -5   74.62    6.40
  -4  -2   6  760.97   20.25
   4   2  -6  835.14   21.96
  -4   2   6  806.78   24.69
   4  -2  -7   85.54   11.89
  -4  -2   7  113.37    9.58
  -4   2   7   97.10   11.97
   4   2  -7  125.50    8.99
  -4  -2   8   33.89    8.55
  -4   2   8   49.55   10.62
   4   2  -8   23.53    8.77
  -4  -2   9  199.46    9.62
   4   2  -9  201.36    9.69
  -4  -2  10  564.48   16.40
  -4   2  10  579.43   27.51
  -4  -2  11  392.62   18.44
  -4   2  11  341.99   28.10
  -4  -2  12    3.62   15.53
  -4   2  12   -2.93   16.76
  -4  -2  13   28.97    9.75
  -4   2  13    4.63   30.40
  -4  -2  14  167.80   20.30
  -4   2  14  155.07   23.99
  -4  -2  15   19.77   19.30
  -4   2  15   17.40   24.11
  -4  -2  16    7.19   22.23
  -4   2  16   13.61   34.26
  -4  -2  17   62.17   22.36
  -4   2  17   85.47   37.86
  -4   2  18    2.23   33.85
  -4  -2  18   28.19   16.80
   4  -3  -1  309.37   17.38
  -4  -3   1  356.96   15.18
   4   3  -1  376.67   17.23
  -4   3   1  365.12   19.92
   4  -3  -2   17.33    9.76
  -4  -3   2    2.39   10.79
  -4   3   2   -5.03   11.90
   4   3  -2    2.14    8.90
   4  -3  -3  297.33   17.09
  -4  -3   3  280.89   13.93
  -4   3   3  301.35   16.21
   4   3  -3  311.95   11.03
   4  -3  -4   78.37   12.83
  -4  -3   4  164.76   13.38
   4   3  -4  137.73    9.48
  -4   3   4  162.54   17.06
   4   3  -5   12.76    8.30
   4  -3  -5   16.71   12.27
  -4  -3   5    2.47    8.66
  -4   3   5   -3.09   11.57
  -4  -3   6   29.06    6.13
   4  -3  -6   17.10   20.27
   4   3  -6   30.88    8.71
  -4   3   6   11.30   18.58
   4  -3  -7  258.91   19.17
  -4  -3   7  310.62   14.94
   4   3  -7  284.46   12.61
  -4   3   7  308.06   18.92
  -4  -3   8  223.03   16.89
   4   3  -8  238.14   12.24
  -4   3   8  231.53   18.17
  -4  -3   9  118.87   12.22
   4   3  -9  136.27   13.14
  -4   3   9   87.99   23.12
  -4  -3  10   24.55   13.06
   4   3 -10   33.52   14.18
  -4   3  10   25.24   24.01
  -4  -3  11   51.26   16.45
   4   3 -11   30.93    9.65
  -4   3  11   45.81   27.70
  -4  -3  12   10.34    9.99
  -4   3  12   15.04   24.98
  -4  -3  13   10.68   20.66
  -4   3  13    1.21   23.80
  -4  -3  14   81.96   20.52
  -4   3  14   95.16   23.31
  -4  -3  15   75.06   21.73
  -4   3  15   42.69   21.09
  -4  -3  16    3.04   25.88
  -4   3  16   12.27   40.32
   4  -4  -1   13.03   16.71
  -4  -4   1   29.95   17.67
   4   4  -1    2.41   12.62
  -4   4   1   37.36   20.45
  -4  -4   2   99.51   12.48
   4  -4  -2   84.99   23.17
  -4   4   2   61.78   14.31
   4   4  -2   91.34   13.94
  -4  -4   3    8.55   13.32
   4  -4  -3   30.76   25.76
   4   4  -3   11.21   12.71
  -4   4   3   56.85   20.85
   4  -4  -4  129.85   21.51
  -4  -4   4  191.79   18.79
   4   4  -4  143.15   15.10
  -4   4   4  141.82   24.18
   4  -4  -5    2.68   19.09
  -4  -4   5   19.64   13.18
   4   4  -5   26.36    8.21
  -4   4   5   56.99   22.29
   4  -4  -6   69.52   31.39
  -4  -4   6    7.35   17.50
   4   4  -6    6.00    7.29
  -4   4   6   34.52   21.93
  -4  -4   7   13.84   16.16
   4  -4  -7   10.30   30.63
   4   4  -7    4.37    8.52
  -4   4   7   24.01   25.59
  -4  -4   8   40.15   12.99
  -4   4   8   88.53   17.66
  -4   4   9   12.88   19.26
  -4  -4   9   62.60   10.52
   4   4  -9   19.40    8.74
  -4  -4  10   31.51   18.06
   4   4 -10   21.45    9.47
  -4   4  10    2.73   30.13
  -4  -4  11   36.99   17.94
   4   4 -11   53.48   16.83
  -4   4  11  108.99   31.42
  -4  -4  12   -2.66   17.00
   4   4 -12   20.25   21.96
  -4   4  12   95.34   37.74
  -4  -4  13   -7.15   27.42
  -4   4  13   -8.30   29.47
  -4  -5   1   14.18   17.51
   4  -5  -1   14.95   22.88
   4   5  -1   18.07   11.87
  -4   5   1   39.89   26.34
  -4  -5   2  106.00   16.61
   4  -5  -2   65.34   20.68
   4   5  -2   65.62   13.12
  -4   5   2   58.89   29.37
  -4  -5   3    7.71   18.16
   4  -5  -3  -11.85   35.65
  -4   5   3   18.69   16.15
   4   5  -3    5.02   22.63
  -4  -5   4    8.30   14.31
   4  -5  -4   16.38   35.18
   4   5  -4    1.31   19.99
  -4   5   4   33.71   24.71
  -4  -5   5   32.72   14.61
   4  -5  -5   55.49   40.87
   4   5  -5   36.80   17.78
  -4   5   5    4.03   31.85
   4  -5  -6   -4.85   28.22
  -4  -5   6   16.10   20.05
  -4   5   6   10.34   22.00
   4   5  -6   33.77   17.62
   4  -5  -7   49.31   22.52
  -4  -5   7   98.74   56.24
   4   5  -7   29.52   10.72
  -4   5   7   60.66   35.93
  -4  -5   8   36.14   16.17
  -4   5   8    4.55   24.38
   4   5  -8   39.55   18.42
  -3   0   1    2.23    2.58
   3   0  -1    3.90    2.57
  -3   0   2   60.84    3.51
   3   0  -2   74.89    2.77
  -3   0   3   12.91    2.95
   3   0  -3   16.24    5.72
  -3   0  12 1711.54   44.93
  -3   0  13   55.17   15.36
  -3   0  14   97.11   15.18
  -3   0  15  -14.02   18.56
  -3   0  16   56.53   16.03
  -3   0  17   38.49   29.27
  -3   0  18   36.86   29.54
  -3   0  19    4.94   35.72
   3   1  -1 2143.11   37.30
  -3   1   1 2248.22   30.12
   3  -1  -2 6103.08   44.46
  -3   1   2 6162.12   44.25
   3   1  -2 6489.65  221.43
   3  -1  -3 5811.61   43.66
  -3  -1   3 5721.18   67.28
   3  -1  -4 1198.67   30.12
  -3  -1   4  996.31   16.32
  -3   1   4 1076.04   24.23
   3   1  -4 1051.95   34.53
   3  -1  -5  112.69    7.80
  -3  -1   5  130.47    7.02
   3   1  -5  132.41    5.42
  -3   1   5  140.56    8.11
  -3  -1   6 3538.73   31.42
  -3   1   6 3821.80   40.73
  -3  -1   7   89.68    8.30
  -3   1   7  115.94   10.18
  -3  -1   8   54.32   11.08
  -3   1   8   61.72   11.86
  -3  -1   9 4435.52   75.23
  -3   1   9 4290.98  120.26
  -3  -1  10  125.72    9.96
  -3   1  10  154.41   14.07
  -3  -1  11  112.78   14.09
  -3   1  11   90.46   22.14
  -3  -1  12  691.86   26.03
  -3   1  12  653.40   26.88
  -3  -1  13  395.76   19.56
  -3   1  13  361.62   21.51
  -3  -1  14   53.26   22.56
  -3   1  14   88.09   17.82
  -3  -1  15    5.27   11.52
  -3   1  15   15.93   16.81
  -3  -1  16  151.40   23.87
  -3   1  16  206.60   28.82
  -3   1  16  148.10   29.03
  -3  -1  17    4.39   18.48
  -3   1  17   24.51   17.99
  -3   1  17   16.32   26.23
  -3  -1  18    1.47   21.49
  -3   1  18   13.85   27.54
  -3   1  18   -0.71   35.58
  -3  -1  19   26.91   28.61
  -3   1  19   66.07   37.09
  -3   1  19  -12.91   39.90
  -3  -2   1   14.84    7.70
   3  -2  -1   16.96    9.57
   3   2  -1   13.09    3.41
  -3   2   1   27.63    6.88
  -3  -2   2 1607.25   19.77
   3  -2  -2 1587.90   32.75
  -3   2   2 1667.80   31.51
   3   2  -2 1576.09   30.44
  -3  -2   3  770.19   16.37
   3  -2  -3  850.42   22.53
  -3   2   3  830.51   20.53
   3   2  -3  849.72   28.50
  -3  -2   4  225.85    9.56
   3  -2  -4  231.44   16.19
   3   2  -4  201.73    9.81
  -3   2   4  207.76   14.05
  -3  -2   5 7881.07   57.72
   3   2  -5 7294.94  126.17
  -3   2   5 7743.25  174.61
  -3  -2   6 6133.89   83.42
   3   2  -6 6022.32   89.76
  -3  -2   7  523.89   16.62
   3   2  -7  506.67   13.25
  -3   2   7  458.95   17.88
  -3  -2   8  738.95   16.56
  -3   2   8  768.60   23.37
   3   2  -8  843.70   20.33
  -3  -2   9   64.21    9.94
   3   2  -9   66.48    8.87
  -3   2   9   30.39   12.03
  -3  -2  10  343.73   14.31
  -3   2  10  363.04   24.05
  -3  -2  11   33.48   13.35
  -3   2  11   17.05   17.22
  -3  -2  12   -0.22   12.14
  -3   2  12   56.24   24.51
  -3  -2  13   49.26   16.65
  -3   2  13   19.54   15.24
  -3  -2  14   24.63   10.99
  -3   2  14   46.65   28.16
  -3  -2  15   66.14   13.19
  -3   2  15   27.30   26.83
  -3  -2  16   79.60   16.67
  -3   2  16  124.25   26.87
  -3  -2  17   65.24   17.17
  -3   2  17  101.04   33.45
  -3  -2  18   24.96   25.70
  -3   2  18   21.04   28.21
  -3  -3   1  632.31   21.06
   3  -3  -1  671.93   28.41
  -3   3   1  594.92   21.28
   3   3  -1  625.69   19.61
   3  -3  -2 1029.03   27.77
  -3  -3   2  926.23   22.25
   3   3  -2 1081.74   25.10
  -3   3   2 1063.30   35.31
   3  -3  -3  906.25   26.54
  -3  -3   3  810.89   25.18
   3   3  -3  946.04   25.51
  -3   3   3 1025.33   31.80
  -3  -3   4   24.27    6.51
   3  -3  -4   18.57   11.90
   3   3  -4    3.37    6.58
  -3   3   4   65.95   15.45
  -3  -3   5    3.03   11.49
   3  -3  -5   35.89   18.85
  -3   3   5   41.07   10.14
   3   3  -5   22.90   10.96
   3  -3  -6 1171.32   45.94
  -3   3   6  828.95   32.18
   3  -3  -7  408.03   22.35
  -3  -3   7  465.18   19.12
  -3   3   7  494.12   23.24
   3   3  -7  436.00   16.88
  -3  -3   8  879.42   27.36
   3   3  -8 1015.27   23.70
  -3   3   8  927.25   36.53
  -3  -3   9  241.54   17.77
   3   3  -9  215.59   12.18
  -3  -3  10  180.14   17.02
   3   3 -10  197.21   14.19
  -3   3  10  107.06   16.70
  -3  -3  11  232.82   19.52
  -3   3  11  227.96   21.54
   3   3 -11  272.17   20.60
  -3  -3  12  202.81   19.35
   3   3 -12  226.82   17.86
  -3   3  12  118.20   20.12
  -3  -3  13   19.61   11.51
  -3   3  13   -6.87   29.37
  -3  -3  14   73.39   22.11
  -3   3  14   19.67   22.87
  -3  -3  15   13.51   23.55
  -3   3  15    0.52   28.65
  -3  -3  16   11.87   15.52
  -3   3  16  -20.28   42.11
  -3  -4   1   16.82   17.32
   3  -4  -1   36.31   15.85
   3   4  -1   -3.13   16.56
  -3   4   1   22.30   20.46
  -3  -4   2   19.84   11.67
   3  -4  -2   40.99   14.81
  -3   4   2   25.50   11.73
   3   4  -2   44.59   14.55
  -3  -4   3   89.10   12.78
   3  -4  -3   97.67   16.59
   3   4  -3  160.82   16.23
  -3   4   3  121.81   26.12
  -3  -4   4  259.13   17.43
   3  -4  -4  313.69   27.97
   3   4  -4  275.08   13.70
  -3   4   4  271.04   21.58
   3  -4  -5   -3.00   21.35
  -3  -4   5    1.66   15.47
   3   4  -5    5.72    8.44
  -3   4   5   16.49   15.62
   3  -4  -6   21.73   16.19
  -3  -4   6   21.32   14.40
   3   4  -6   26.10    8.12
  -3   4   6   12.30   13.54
  -3  -4   7    6.92   10.84
   3  -4  -7   -2.25   20.21
   3   4  -7   30.20   16.55
  -3   4   7   41.83   21.99
  -3  -4   8   45.20   16.19
   3   4  -8    3.91    8.50
  -3   4   8    6.11   16.54
  -3  -4   9    4.91   10.64
   3   4  -9    4.26    7.87
  -3   4   9   15.36   23.92
  -3  -4  10   11.00   15.04
   3   4 -10   33.12   10.53
  -3   4  10  113.44   28.14
  -3  -4  11   53.37   14.40
   3   4 -11   97.07   19.45
  -3   4  11   96.95   30.98
  -3  -4  12   77.13   21.23
   3   4 -12   75.53   23.04
  -3   4  12  -21.87   37.94
  -3  -4  13   -3.70   26.58
  -3   4  13   35.12   31.53
   3   4 -13   32.51   21.99
  -3  -5   1   14.84   24.47
   3   5  -1   37.86   18.83
  -3   5   1   44.36   23.68
   3  -5  -1   22.25   33.97
   3  -5  -2   13.09   27.52
  -3  -5   2   53.39   22.61
   3   5  -2   42.72   17.26
  -3   5   2   34.32   27.10
   3  -5  -3   33.50   25.00
  -3  -5   3   47.89   20.08
   3   5  -3   38.10   13.27
  -3   5   3  109.20   22.39
   3  -5  -4   -8.01   21.22
  -3  -5   4   35.76   22.47
   3   5  -4    0.80   14.50
  -3   5   4   54.96   19.30
   3  -5  -5    4.23   27.64
  -3  -5   5   11.97   23.16
   3   5  -5   13.12   20.04
  -3   5   5   31.87   31.41
  -3  -5   6   32.94   22.24
  -3   5   6   18.74   19.05
   3   5  -6    4.79   17.02
  -3  -5   7   36.21   21.14
  -3   5   7    4.19   24.77
   3   5  -7  108.37   20.17
  -3  -5   8   -0.41   25.63
  -3   5   8    0.00   25.32
   3   5  -8   -0.44   18.17
  -2   0   1    4.90    1.89
   2   0  -1    7.10    1.51
  -2   0   2 3085.00   23.13
   2   0  -2 3442.48   73.55
  -2   0   9   73.10    9.66
  -2   0  10 1346.55   34.20
  -2   0  11   26.22   11.21
  -2   0  12  889.04   29.73
  -2   0  13   32.70   24.07
  -2   0  14  330.62   29.36
  -2   0  15    0.21   24.11
  -2   0  16   26.12   24.45
  -2   0  17   56.38   26.46
  -2   0  18   28.05   34.22
  -2   0  19   63.79   33.36
   2  -1  -1  150.99    6.70
  -2  -1   1  174.39    5.42
  -2   1   1  156.43    6.39
   2   1  -1  187.01    6.14
  -2  -1   2 8259.81  213.15
  -2   1   220687.95  113.22
   2   1  -2  804.36  106.82
   2  -1  -3 4651.07   64.16
   2   1  -3 5632.71  139.95
   2  -1  -4 1131.04   21.20
  -2  -1   4 1213.06   23.68
   2   1  -4 1156.60   41.12
  -2   1   4 1071.36   25.78
  -2  -1   5 1663.68   18.46
   2   1  -5 1723.64   28.21
  -2  -1   6  340.53   13.20
   2   1  -6  386.39   13.35
  -2   1   7 2877.28   38.82
  -2  -1   8 1987.00   25.81
  -2   1   8 2134.27   34.10
  -2  -1   9  320.97   17.20
  -2  -1  10   35.06   14.40
  -2   1  10  127.82   12.71
  -2  -1  11  671.84   28.48
  -2  -1  12  262.61   18.76
  -2  -1  13   18.83    9.67
  -2  -1  14   20.16   19.15
  -2   1  14   11.23   10.79
  -2  -1  15   38.93   13.53
  -2   1  15   39.71   14.27
  -2   1  15   50.40   24.61
  -2  -1  16   -2.34   24.20
  -2   1  16    2.71   19.71
  -2  -1  17   12.44   15.84
  -2   1  17   11.19   18.48
  -2   1  17   20.57   22.48
  -2  -1  18   26.61   26.46
  -2   1  18  117.70   39.90
  -2   1  18   44.84   21.42
  -2  -2   1 1574.41   20.98
   2  -2  -1 1279.48   46.48
  -2   2   1 1475.61   22.75
   2   2  -1 1539.36   28.66
   2  -2  -2   84.42    8.37
  -2  -2   2   86.56    7.24
   2   2  -2  105.61    5.54
  -2   2   2  132.50   12.15
  -2  -2   3   31.16    4.73
   2  -2  -3   49.84   12.23
   2   2  -3   26.41    6.06
  -2   2   3   25.83    9.94
  -2  -2   4 6353.84  156.34
   2  -2  -5  819.10   20.86
  -2  -2   5  794.12   21.14
  -2   2   5  838.94   22.26
   2   2  -5  745.43   19.24
   2   2  -6 6486.85  122.01
  -2   2   6 6185.97  122.26
   2   2  -7 2509.96   77.64
  -2   2   7 2305.70   41.64
  -2  -2   7 2443.52   45.91
  -2  -2   8  147.01   12.52
   2   2  -8  244.83   11.73
  -2   2   8  164.63   13.71
  -2  -2   9   13.89   13.60
  -2   2   9   -6.10   14.96
   2   2  -9   14.36   12.44
  -2  -2  10   33.19    8.62
   2   2 -10    2.55    9.25
  -2   2  10   18.75   15.91
  -2  -2  11   25.90    9.94
  -2   2  11   14.40   23.44
  -2  -2  12   40.51   11.33
  -2   2  12   15.56   13.87
  -2  -2  13  104.09   19.38
  -2   2  13   85.27   28.04
  -2  -2  14   18.06   20.72
  -2   2  14   13.62   24.99
  -2  -2  15   11.32   21.15
  -2   2  15   54.73   28.24
  -2  -2  16   -2.78   27.83
  -2   2  16   80.53   32.46
  -2  -2  17    7.86   27.32
  -2   2  17   19.40   38.87
   2   3  -1 2326.71   31.99
  -2   3   1 2196.05   40.96
   2  -3  -1 2118.70   43.66
  -2  -3   1 2276.48   38.38
   2  -3  -2   86.28   11.49
  -2  -3   2  141.56   13.55
   2   3  -2   69.11    8.09
  -2   3   2   89.12   15.34
   2  -3  -3   33.25    9.94
  -2  -3   3   25.36   11.47
   2   3  -3   34.07    6.57
  -2   3   3    3.02   14.95
  -2  -3   4  788.93   21.91
   2  -3  -4  903.75   29.11
  -2   3   4  822.16   25.04
   2   3  -4  835.53   19.65
   2  -3  -5    6.72   13.78
  -2  -3   5   17.84    8.43
   2   3  -5   11.80    9.98
  -2   3   5    6.42   15.13
  -2  -3   6   21.92   10.25
   2  -3  -6    9.80   22.58
  -2   3   6   19.02   12.17
   2   3  -6    8.73   11.56
  -2   3   7  161.72   21.20
  -2  -3   7  201.56   15.07
   2   3  -7  190.76   13.31
  -2  -3   8   39.52   14.20
   2   3  -8   15.07    8.64
  -2   3   8   20.04   11.83
  -2  -3   9  668.65   25.99
   2   3  -9  672.78   23.02
  -2   3   9  611.81   34.19
  -2  -3  10   60.15   16.12
   2   3 -10   14.49    9.59
  -2   3  10    2.97   23.68
  -2  -3  11    6.96   10.59
   2   3 -11   46.63   18.15
  -2   3  11    7.59   25.90
  -2   3  12   83.11   20.15
  -2  -3  12  195.15   22.60
   2   3 -12   59.44   12.69
  -2  -3  13   13.72   22.50
  -2   3  13  114.56   29.97
  -2   3  14   63.42   20.20
  -2  -3  14   -6.65   17.36
  -2  -3  15   62.13   21.38
  -2   3  15   19.15   29.35
  -2   3  16  103.68   39.71
  -2  -3  16    6.92   21.67
  -2  -4   1   35.80   12.86
   2  -4  -1    6.68   16.81
  -2   4   1   47.33   12.72
   2   4  -1    6.28   18.85
  -2  -4   2   55.55   12.12
   2  -4  -2   34.12   24.37
   2   4  -2   42.93   14.41
  -2   4   2   59.11   16.85
   2  -4  -3   25.24   14.73
  -2  -4   3    2.54   15.21
   2   4  -3   20.71    8.29
  -2   4   3   15.40   11.89
  -2  -4   4   33.66   21.00
   2  -4  -4   35.33   26.22
   2   4  -4   55.65   15.75
  -2   4   4    7.12   21.54
  -2  -4   5   65.73   12.24
   2  -4  -5  114.51   26.89
   2   4  -5   52.43   15.00
  -2   4   5   60.08   21.64
  -2  -4   6   68.84   16.23
   2   4  -6   46.14   10.54
  -2   4   6  137.36   24.03
  -2  -4   7    4.10   18.19
  -2   4   7   12.01   14.98
   2   4  -7   47.63   13.74
  -2  -4   8   -5.77   19.58
   2   4  -8   19.39   14.28
  -2   4   8   75.19   22.40
  -2  -4   9    7.16   19.91
   2   4  -9   27.51   16.69
  -2   4   9   -0.33   26.96
  -2  -4  10   33.93   20.38
  -2   4  10   -2.47   21.28
   2   4 -10    5.79   21.02
  -2  -4  11   15.67   13.82
   2   4 -11   15.22   16.20
  -2   4  11   61.89   19.69
  -2  -4  12    9.27   24.87
   2   4 -12   77.03   26.41
  -2   4  12   64.54   31.94
  -2  -4  13   43.58   25.24
  -2   4  13   24.40   21.67
   2   4 -13   22.06   24.37
   2  -5  -1   -6.67   27.40
  -2  -5   1   45.07   23.88
   2   5  -1   17.87   21.49
  -2   5   1   32.13   23.00
  -2  -5   2  114.68   21.85
   2  -5  -2  133.34   34.13
   2   5  -2   79.27   21.49
  -2   5   2   51.99   25.90
  -2  -5   3    3.26   26.38
   2  -5  -3   24.86   32.13
  -2   5   3   71.89   17.81
   2   5  -3   10.36   21.08
  -2  -5   4   13.00   25.86
   2  -5  -4   22.78   32.69
  -2   5   4    7.95   20.93
   2   5  -4   -3.15   20.72
  -2  -5   5    8.02   16.79
   2   5  -5   28.82   22.12
  -2   5   5   90.03   33.91
  -2  -5   6    3.06   16.33
   2   5  -6   36.73   22.91
  -2   5   6    1.75   31.14
  -2  -5   7   23.44   24.16
  -2   5   7   48.86   19.40
   2   5  -7   10.87   21.58
  -2  -5   8   38.55   24.05
  -2   5   8    9.78   21.18
   2   5  -8   11.49   18.05
  -1   0   1    3.75    1.88
   1   0  -1    0.08    1.58
  -1   0   7   16.88    6.74
  -1   0   8  412.73   17.01
  -1   0   9   16.46    8.02
  -1   0  10   76.35   12.25
  -1   0  11   18.05   12.97
  -1   0  12  216.74   17.00
  -1   0  13   -1.39   13.98
  -1   0  14  148.64   26.40
  -1   0  15   -0.52   27.00
  -1   0  16  382.48   33.89
  -1   0  17   31.24   31.15
  -1   0  18   40.86   37.63
  -1  -1   1  877.47   10.65
   1  -1  -1  779.30   17.76
   1   1  -1  873.35   18.49
  -1   1   1  824.35   17.78
  -1  -1   242925.84 1120.38
   1   1  -243613.78  223.49
  -1  -1   3 7848.46   48.56
  -1   1   3 7878.62   52.75
   1   1  -3 8772.35  291.87
  -1  -1   4 3984.93  185.46
  -1   1   4 4368.40   38.98
   1   1  -4 4609.06  175.35
  -1  -1   5 2954.43   27.32
  -1   1   5 3136.11   71.67
  -1  -1   6 3937.03  115.03
   1   1  -6 4038.12   97.71
  -1  -1   7  230.01    9.81
   1   1  -7  288.71   11.20
  -1  -1   8   -2.08    8.83
  -1  -1   9  433.09   19.03
  -1  -1  10  344.28   18.29
  -1  -1  11   37.94   13.40
  -1  -1  12   31.09   17.47
  -1  -1  13  340.60   19.49
  -1  -1  14    6.54   15.65
  -1   1  14    3.91   29.49
  -1  -1  15   49.38   23.66
  -1   1  15   40.81   18.44
  -1  -1  16   23.06   18.34
  -1   1  16   12.11   27.26
  -1  -1  17   17.85   29.65
  -1   1  17   31.02   17.99
  -1   1  17   69.88   32.04
  -1  -1  18   46.14   29.78
  -1   1  18   41.09   40.13
  -1   1  18   49.18   41.06
  -1  -2   1  145.14    9.77
   1  -2  -1  121.91   11.11
   1   2  -1  112.45    9.15
  -1   2   1  121.25   10.62
   1  -2  -2 1078.15   21.79
  -1  -2   2 1053.61   23.31
   1   2  -2 1092.78   34.36
  -1   2   2 1159.03   32.87
  -1  -2   3  528.02   14.07
   1  -2  -3  590.19   20.21
   1   2  -3  525.13   11.83
  -1   2   3  544.94   19.95
  -1  -2   4 1842.35   29.52
  -1   2   4 1697.68   32.15
   1   2  -4 1780.08   30.16
   1  -2  -4 1597.38   63.59
  -1  -2   511158.64  260.51
   1   2  -511121.87  374.49
  -1   2   6 2649.93   40.15
  -1  -2   6 2498.50   28.85
  -1  -2   7   74.45    8.02
   1   2  -7   79.14   11.51
  -1   2   7   42.73   13.68
  -1  -2   8  275.19   12.83
   1   2  -8  251.90   12.80
  -1   2   8  229.99   15.83
  -1  -2   9  220.26   16.94
  -1   2   9  207.32   15.79
   1   2  -9  237.98   17.30
  -1  -2  10 1455.61   32.68
   1   2 -10 1411.59   33.27
  -1   2  10 1427.12   41.62
  -1  -2  11    5.62   13.17
   1   2 -11   32.84   10.42
  -1   2  11    3.17   13.49
  -1  -2  12   28.65   15.26
  -1   2  12   39.59   24.52
  -1  -2  13   20.31   13.19
  -1   2  13   19.66   33.75
  -1  -2  14   48.58   14.87
  -1   2  14   69.16   24.53
  -1  -2  15   30.67   16.61
  -1   2  15   32.37   27.14
  -1  -2  16   23.96   22.62
  -1   2  16   43.37   27.76
  -1  -2  17   25.12   20.59
  -1   2  17   70.21   24.13
  -1  -3   1   38.38   13.58
   1  -3  -1    8.54   10.66
   1   3  -1   43.84   10.81
  -1  -3   2 1096.26   26.21
   1  -3  -2  996.17   31.34
  -1   3   2 1129.50   32.08
   1   3  -2 1145.65   26.49
  -1  -3   3   66.98    8.96
   1  -3  -3   43.54   16.77
  -1   3   3   82.62   15.73
  -1  -3   4   78.99   12.10
   1  -3  -4   45.81   20.09
  -1   3   4   33.44    8.87
   1   3  -4   49.90   11.65
  -1  -3   5    0.08    9.64
   1  -3  -5    1.74   11.68
   1   3  -5   13.79   10.14
  -1   3   5   -5.75   17.26
  -1  -3   6   10.70   16.31
   1   3  -6   28.16   13.09
  -1   3   6   11.68   18.92
  -1  -3   7   60.29   10.42
   1   3  -7   77.99   12.24
  -1   3   7   35.48   19.32
  -1  -3   8 1855.48   51.78
  -1   3   8 1988.02   45.42
   1   3  -8 1904.08   39.85
  -1  -3   9 1376.03   34.39
  -1   3   9 1439.92   45.96
   1   3  -9 1442.19   35.84
  -1  -3  10   85.37   14.01
  -1   3  10   93.51   18.15
   1   3 -10   81.12   20.61
   1   3 -11  334.62   21.32
  -1  -3  11  409.12   23.03
  -1   3  11  458.74   35.25
  -1  -3  12   46.81   21.15
   1   3 -12   53.31   13.25
  -1   3  12   68.32   19.40
  -1  -3  13   36.11   22.92
   1   3 -13   11.46   12.80
  -1   3  13  109.88   35.54
  -1  -3  14   11.24   20.20
  -1   3  14   -0.62   25.14
  -1  -3  15   13.59   26.49
  -1   3  15   73.09   24.43
   1  -4  -1   53.34   13.35
  -1  -4   1   26.01   20.66
  -1   4   1   10.44   12.65
   1   4  -1   13.11   14.76
  -1  -4   2   27.41   16.19
   1  -4  -2   24.23   22.28
   1   4  -2   22.27    8.30
  -1   4   2   10.00   15.49
  -1  -4   3    8.38    9.99
   1  -4  -3    0.97   12.45
   1   4  -3   23.85   13.94
  -1   4   3  -12.16   19.99
   1  -4  -4   70.83   15.55
  -1  -4   4   41.74   19.53
   1   4  -4   30.97    9.50
  -1   4   4   25.09   19.27
  -1  -4   5  140.18   14.48
   1  -4  -5  183.46   31.18
  -1   4   5  198.52   18.75
   1   4  -5  217.08   17.62
  -1  -4   6   48.44   16.04
   1   4  -6   25.52    9.49
  -1   4   6   90.52   23.82
  -1  -4   7   68.66   14.09
  -1   4   7   40.39   16.60
   1   4  -7   64.29   15.86
  -1  -4   8   19.82   14.88
   1   4  -8   31.74   16.04
  -1   4   8   15.63   29.34
  -1   4   9   11.69   20.35
  -1  -4   9   44.29   13.69
   1   4  -9   74.87   15.18
   1   4 -10   36.82   12.38
  -1   4  10  -12.10   21.93
  -1  -4  11  116.31   18.13
  -1   4  11   67.68   19.80
   1   4 -11  164.21   25.81
  -1  -4  12  159.08   24.40
   1   4 -12  225.83   30.17
  -1   4  12  146.60   36.30
  -1  -4  13   37.87   24.82
   1   4 -13   21.59   19.63
  -1   4  13   44.53   26.79
  -1  -5   1   -8.49   19.56
   1  -5  -1   43.73   25.69
   1   5  -1   48.80   11.94
  -1   5   1   88.38   25.54
  -1  -5   2   21.60   15.52
   1  -5  -2   33.85   26.85
   1   5  -2   18.92   12.49
  -1   5   2   24.78   28.22
  -1  -5   3   11.74   14.16
   1  -5  -3   46.16   22.01
  -1   5   3    3.34   19.43
   1   5  -3   46.13   21.55
  -1  -5   4   35.30   13.95
   1  -5  -4   49.86   18.73
  -1   5   4   35.03   18.74
   1   5  -4   40.66   26.28
  -1  -5   5   56.07   24.75
   1   5  -5   59.59   20.22
  -1   5   5   78.63   26.83
  -1  -5   6   27.25   26.81
   1   5  -6   56.97   17.76
  -1   5   6   11.80   29.49
  -1  -5   7   79.29   24.09
  -1   5   7   -2.85   23.69
   1   5  -7   -5.65   21.91
  -1  -5   8   -7.29   29.26
   1   5  -8   22.53   13.33
  -1   5   8   12.14   24.25
   0   0   424048.57  239.29
   0   0   6 2146.43  344.02
   0   0   7  384.72   18.61
   0   0   8 1889.88   33.01
   0   0   9  218.16   17.19
   0   0  10  488.62   22.90
   0   0  11  392.11   24.80
   0   0  13  290.80   26.98
   0   0  14   71.54   16.48
   0   0  15   64.97   19.11
   0   0  16 1386.91   56.30
   0   0  17    3.22   36.72
   0   0  18   55.42   33.25
   0  -1   0    1.48    5.99
   0   1   0    2.81    5.36
   0  -1  -1 4452.55   46.30
   0  -1   1 4609.52  100.63
   0   1   1 4778.16   72.19
   0   1  -1 4904.12  120.63
   0  -1  -2 4309.59   34.84
   0  -1   2 4211.83   29.62
   0   1   2 4294.35   33.73
   0   1  -2 4319.22   86.84
   0   1   399999.00 5494.66
   0  -1   431070.89  171.08
   0  -1   5  621.15   14.68
   0   1  -5  668.33   25.77
   0  -1   6   11.21    8.68
   0   1  -6    0.78    6.62
   0  -1   7 2546.57   50.32
   0   1  -7 2516.08   58.37
   0  -1   8  428.55   16.14
   0   1  -8  440.25   14.07
   0  -1   9   92.90    9.93
   0  -1  10  576.70   20.77
   0  -1  11   39.53   14.87
   0  -1  12  102.70   19.34
   0  -1  13  209.91   17.29
   0   1  13  281.80   22.28
   0  -1  14   15.48   12.22
   0   1  14   -3.23   22.03
   0  -1  15   -2.98   27.16
   0   1  15   36.49   19.86
   0  -1  16    3.59   21.20
   0   1  16  -16.00   36.98
   0  -1  17  -25.62   31.38
   0   1  17   42.51   35.64
   0  -1  18   15.60   25.62
   0   1  18   19.72   38.24
   0  -2   0 5259.23   43.42
   0  -2  -1   70.02    7.01
   0  -2   1   94.31    7.85
   0   2  -1   86.91    6.95
   0   2   1   89.97   10.64
   0  -2  -2  126.68    9.37
   0  -2   2  175.54    8.88
   0   2   2  128.38   10.81
   0   2  -2  144.98    8.79
   0  -2  -3  548.49   22.14
   0  -2   3  591.03   17.84
   0   2   3  544.11   18.38
   0   2  -3  563.28   15.71
   0   2   4 1322.26   31.17
   0   2  -4 1314.51   22.67
   0  -2   4 1263.08   21.06
   0  -2   5   -3.37   12.03
   0   2   5    7.02   10.21
   0   2  -5   24.32    8.08
   0   2  -6 6253.06  109.33
   0  -2   7 9773.77   76.42
   0   2  -7 9386.00   70.54
   0   2   7 8714.51  144.17
   0  -2   8  110.61   11.78
   0   2   8  144.36   17.29
   0  -2   9  376.84   21.23
   0   2   9  412.45   25.17
   0   2  -9  388.84   19.44
   0  -2  10   42.51   14.76
   0   2  10   19.86   13.19
   0   2 -10   51.72   12.33
   0  -2  11   -7.02   18.09
   0   2  11   14.11   24.85
   0   2 -11  -15.33   21.85
   0  -2  12    1.05   15.51
   0   2  12  -10.30   31.33
   0  -2  13   61.17   22.21
   0  -2  14   35.09   23.73
   0   2  14   59.32   29.77
   0   2  15   42.32   36.09
   0  -2  15   48.68   27.46
   0  -2  16   65.47   26.65
   0   2  16   45.54   37.13
   0   2  16   10.09   33.63
   0  -2  17    9.62   28.89
   0   2  17   35.19   22.81
   0   2  17  -35.26   33.14
   0  -3   0   -0.77   10.75
   0   3   0   10.61    9.25
   0  -3   1   19.46   13.59
   0  -3  -1   22.18   12.17
   0   3   1    7.48   14.13
   0   3  -1    3.51   13.53
   0  -3  -2   87.64   11.93
   0  -3   2  122.73   10.50
   0   3   2  138.15   11.52
   0   3  -2  132.47   11.95
   0  -3  -3  446.36   20.01
   0  -3   3  367.50   20.38
   0   3   3  454.81   21.52
   0  -3  -4  482.43   21.40
   0  -3   4  428.57   20.02
   0   3   4  390.54   16.39
   0  -3   5    4.90   11.06
   0   3  -5   -6.78   10.22
   0   3   5   14.60   18.64
   0  -3   6  540.32   22.34
   0   3   6  430.24   21.20
   0   3  -6  523.29   19.30
   0  -3   7 1184.09   27.88
   0   3   7 1235.30   34.55
   0   3  -7 1104.19   30.99
   0  -3   8   14.06   15.43
   0   3   8   62.28   13.86
   0   3  -8    7.12   14.96
   0  -3  10  580.59   28.49
   0   3  10  547.74   28.15
   0   3 -10  741.14   25.75
   0  -3  11  113.25   19.58
   0   3  11   73.85   17.31
   0   3 -11  172.38   16.18
   0   3  12  239.03   35.95
   0   3 -12  567.19   39.82
   0  -3  13   -4.41   25.64
   0   3  13   37.75   28.93
   0  -3  14  -11.50   20.62
   0   3  14   22.68   19.28
   0  -3  15   15.49   31.34
   0   3  15    6.63   28.58
   0  -4   0   26.85   21.16
   0   4   0   29.54   17.33
   0  -4  -1  118.93   16.70
   0  -4   1  132.68   15.04
   0   4  -1  125.98   12.75
   0   4   1  128.02   22.05
   0  -4  -2  123.39   21.99
   0  -4   2   85.57   17.74
   0   4   2   94.48   15.14
   0   4  -2  165.60   13.33
   0  -4  -3   43.17   14.43
   0  -4   3   12.05   11.53
   0   4   3   24.22   18.42
   0   4  -3   -6.26   17.72
   0  -4  -4  210.66   20.10
   0  -4   4  183.84   20.09
   0   4   4  176.93   18.58
   0   4  -4  192.06   20.08
   0  -4   5   42.89   11.13
   0   4   5   -0.08   14.31
   0   4  -5   34.25   10.48
   0  -4   6   71.47   20.98
   0   4   6    9.43   17.70
   0   4  -6   61.83   16.58
   0  -4   7   26.81   17.08
   0   4   7    5.05   23.22
   0   4  -7   31.23   17.83
   0  -4   8   26.06   21.96
   0   4   8   45.78   17.01
   0   4  -8    5.71   12.16
   0  -4   9   31.51   12.82
   0   4   9   18.84   21.38
   0   4  -9   33.57   12.21
   0  -4  10  139.35   22.96
   0   4  10  114.82   21.23
   0   4 -10   90.24   19.53
   0  -4  11   42.52   17.32
   0   4  11    9.63   23.58
   0   4 -11   62.24   19.21
   0  -4  12   34.23   19.80
   0   4  12   64.47   37.89
   0   4 -12  176.12   29.03
   0   5   0   78.82   23.34
   0  -5   0   35.56   24.43
   0  -5  -1   53.50   17.28
   0  -5   1   12.73   31.15
   0   5   1   -0.88   14.52
   0   5  -1   16.99   13.84
   0  -5   2   46.67   29.15
   0   5   2   79.12   25.71
   0   5  -2   37.08   21.16
   0  -5  -2   43.26   18.25
   0  -5   3   66.42   24.50
   0   5   3   40.19   25.68
   0   5  -3   36.47   18.79
   0  -5  -3  -10.27   23.04
   0  -5   4    4.66   29.21
   0   5  -4   47.91   14.57
   0  -5   5   56.21   28.75
   0   5  -5   26.77   15.62
   0   5   5   16.82   27.17
   0  -5   6    8.82   29.47
   0   5   6   17.52   29.86
   0   5  -6   38.41   23.37
   0  -5   7    2.38   18.13
   0   5   7    3.89   36.12
   0   5  -7   17.72   23.08
   0  -5   8   28.40   24.58
   0   5   8    7.03   25.57
   0   5  -8    1.11   17.60
  -1   0  -1   -1.22    3.63
   1   0   1    1.00    1.59
   1   0   210387.09   79.14
   1   0   3    3.17    5.91
   1   0   4 5798.70  236.79
   1   0   5   18.72    8.39
   1   0   6 1062.83   25.42
   1   0   7  247.23   14.22
   1   0   8 1319.02   26.68
   1   0   9   44.61   15.31
   1   0  10  570.88   20.84
   1   0  11    1.08   11.74
   1   0  12    8.08   21.83
   1   0  13   19.02   21.95
   1   0  14  112.47   17.87
   1   0  15   49.47   16.68
   1   0  16   56.46   30.94
   1   0  17    1.97   39.39
   1   0  18  115.90   38.65
  -1  -1   0  165.19    5.33
   1  -1   0  138.23    7.82
  -1   1   0  137.35    5.99
   1   1   0  153.20    7.27
   1   1   2 6076.85   47.52
  -1   1  -2 6166.09   40.78
   1  -1   4   84.97    7.48
  -1   1  -4   54.42    8.81
   1  -1   6 2981.66   49.12
   1  -1   7   84.09    8.26
  -1   1  -7   71.82   11.89
   1  -1   8  419.41   18.68
  -1   1  -8  454.84   20.48
   1  -1   9   68.35    9.99
   1  -1  10    6.15   16.16
   1  -1  11   11.36   16.41
   1   1  11   -6.19   13.29
   1  -1  12    8.18   23.35
   1   1  12   16.18   17.53
   1  -1  13  735.64   28.83
   1   1  13  754.74   39.23
   1  -1  14  811.74   33.84
   1   1  14  794.26   40.14
   1  -1  15  104.47   26.89
   1   1  15  143.36   34.32
   1  -1  16   58.12   19.70
   1   1  16   88.32   30.40
   1  -1  17   19.58   32.28
  -1  -2   0  522.56   14.88
   1  -2   0  520.74   17.82
   1   2   0  580.37   15.44
  -1   2   0  511.00   17.40
  -1  -2  -1 1009.34   22.28
   1  -2   1  813.13   24.49
   1   2   1  912.03   17.52
  -1   2  -1  788.31   31.75
  -1  -2  -2  660.99   20.46
   1  -2   2  635.57   16.48
  -1   2  -2  663.85   26.55
   1   2   2  612.58   18.44
   1  -2   3  305.75   12.25
   1   2   3  276.24   12.20
  -1   2  -3  319.07   13.64
   1  -2   4  738.77   17.31
  -1   2  -4  693.42   18.89
   1  -2   5 4100.36  117.13
   1   2   5 4061.46   74.00
  -1   2  -5 4424.69   65.39
  -1   2  -6 2533.98   70.32
   1  -2   6 2689.49   33.57
   1   2   6 2526.35   58.24
   1  -2   7  701.47   22.56
   1   2   7  610.44   25.82
  -1   2  -7  607.85   20.80
   1  -2   8  150.91   11.89
   1   2   8   92.83   14.79
   1  -2   9   14.97   18.23
   1   2   9   23.39   12.97
  -1   2  -9   10.74   11.85
   1  -2  10 1800.66   45.62
  -1   2 -10 1885.96   48.30
   1  -2  11 1278.45   35.78
   1   2  11 1471.56   49.48
  -1   2 -11 1254.96   42.41
   1  -2  12   51.86   20.00
   1   2  12   73.57   16.94
   1  -2  13   20.77   17.39
   1   2  13   15.40   21.33
   1  -2  14   26.44   16.01
   1   2  14   54.16   34.33
   1  -2  15   16.92   16.22
   1   2  15   32.44   34.10
   1  -2  16    1.20   25.01
   1   2  16   16.47   23.14
   1   2  16   14.48   20.70
   1  -2  17    3.72   27.34
   1   2  17   29.00   28.46
   1   2  17    0.32   31.87
  -1  -3   0   17.42    7.47
   1  -3   0   30.17   15.94
  -1   3   0   38.20    7.50
   1   3   0   41.96   12.37
  -1  -3  -1   37.85   11.87
   1  -3   1    2.28   15.43
  -1   3  -1   47.79    8.69
   1   3   1   13.31   11.95
   1  -3   2   14.19   10.32
  -1  -3  -2   11.90   16.33
   1   3   2    9.91    9.60
  -1   3  -2    4.19    8.30
  -1  -3  -3   87.70   17.93
   1  -3   3  112.67   14.61
   1   3   3  154.52   12.14
  -1   3  -3  118.97   10.66
   1  -3   4    4.73   12.82
   1   3   4   10.87    8.51
  -1   3  -4   45.10   10.13
   1  -3   5    1.68   19.93
   1   3   5   36.07    9.11
  -1   3  -5   13.63   11.43
   1  -3   6   16.76    9.10
   1   3   6   52.15   11.77
  -1   3  -6   -1.82   10.15
   1  -3   7 1220.12   31.25
  -1   3  -7 1242.05   30.86
   1   3   7 1167.04   36.76
   1  -3   8 2538.65   46.34
  -1   3  -8 2501.62   62.83
   1   3   8 2440.57   61.90
   1  -3   9  123.84   20.07
  -1   3  -9   68.22   12.11
   1   3   9   98.75   26.49
   1  -3  10  306.85   18.83
   1   3  10  341.49   34.33
  -1   3 -10  355.25   25.96
   1  -3  11   -1.87   16.03
   1   3  11   -6.31   20.79
  -1   3 -11   38.88   21.34
   1  -3  12   -0.64   17.20
  -1   3 -12   -2.31   20.75
   1   3  12    7.20   27.76
   1  -3  13   39.06   24.09
  -1   3 -13    1.82   21.45
   1   3  13    4.40   33.17
   1  -3  14  -24.60   21.89
   1   3  14  -21.86   29.16
   1  -3  15   90.07   27.61
   1   3  15   27.87   31.74
  -1  -4   0   46.27   14.36
   1  -4   0   55.49   19.35
  -1   4   0   47.68    9.35
   1   4   0   24.17   14.83
   1  -4   1  141.20   17.81
  -1  -4  -1  161.74   19.84
  -1   4  -1  178.46   13.98
   1   4   1  130.70   22.92
  -1  -4  -2  226.83   18.41
   1  -4   2  190.79   26.37
  -1   4  -2  205.97   15.68
   1   4   2  240.48   20.19
  -1  -4  -3    6.68   15.07
   1  -4   3    9.22    8.91
   1   4   3   40.18   12.17
  -1   4  -3   59.27   16.44
   1  -4   4  625.15   27.84
   1   4   4  599.11   27.10
  -1   4  -4  736.31   30.56
   1  -4   5   94.38   20.83
   1   4   5   55.71   23.34
  -1   4  -5   61.11   18.77
   1  -4   6   62.48   18.01
   1   4   6   28.69   12.71
  -1   4  -6   94.72   16.66
   1  -4   7   79.96   18.86
   1   4   7   54.14   24.64
  -1   4  -7   31.82   16.71
   1  -4   8   41.79   25.77
   1   4   8   28.02   17.12
  -1   4  -8   47.01   11.66
   1  -4   9   -4.07   21.18
   1   4   9   43.01   16.01
  -1   4  -9   27.12   14.04
   1  -4  10   54.86   24.56
   1   4  10    7.77   21.09
  -1   4 -10   52.29   24.52
   1  -4  11   36.07   30.14
   1   4  11  138.85   31.44
  -1   4 -11   37.60   29.38
   1  -4  12   10.24   30.60
  -1   4 -12   33.19   18.29
   1   4  12   -3.70   33.79
  -1  -5   0   12.65   15.78
   1  -5   0  -35.43   32.79
  -1   5   0   30.22   13.69
   1   5   0  124.63   23.26
  -1  -5  -1   21.60   19.06
   1  -5   1   28.10   27.35
   1   5   1   -3.80   16.65
  -1   5  -1   -1.12   25.80
  -1  -5  -2   24.90   15.76
   1  -5   2   46.55   27.03
  -1   5  -2    7.81   16.97
   1   5   2   13.15   18.89
   1  -5   3   29.15   24.89
  -1   5  -3   52.87   17.08
   1   5   3   59.44   26.01
   1  -5   4   14.46   19.42
   1   5   4   83.63   27.26
  -1   5  -4   28.82   22.02
   1  -5   5   14.98   21.47
  -1   5  -5    2.22   15.85
   1   5   5   -1.90   30.96
   1  -5   6   42.78   27.43
   1   5   6   34.66   18.40
  -1   5  -6   43.96   16.30
   1  -5   7    0.00   28.93
   1   5   7   48.40   35.02
  -1   5  -7   11.22   23.51
  -2   0   029712.17  168.06
   2   0   029447.75  164.90
  -2   0  -1    1.55    3.99
   2   0   1    1.16    2.93
  -2   0  -2  504.58   11.99
   2   0   2  479.79   10.54
  -2   0  -3   18.04    6.61
   2   0   3    9.36    5.24
   2   0   422862.07  343.65
   2   0   7   48.48   11.14
   2   0   8  334.43   15.61
   2   0   9   20.32   19.74
   2   0  10 1658.99   36.61
   2   0  11    3.21   21.01
   2   0  12   -1.22   16.39
   2   0  13   -5.21   24.23
   2   0  14   42.53   28.93
   2   0  15   49.61   20.58
   2   0  16  797.30   36.43
   2   0  17   95.21   30.39
   2   1   012740.40  304.10
  -2   1   011708.86  109.47
   2  -1   1  682.13   14.14
  -2   1  -1  678.80   14.28
   2   1   1  682.18   13.94
   2  -1   2   97.58    6.06
  -2   1  -2   69.39    7.90
   2  -1   3  687.72   13.56
  -2   1  -3  705.28   20.60
   2  -1   4 3127.74   64.34
  -2   1  -4 3423.62   31.96
   2  -1   5  992.87   20.81
  -2   1  -5 1004.82   25.95
   2  -1   6 2859.60   51.42
  -2   1  -6 2763.63   32.64
   2  -1   7 3891.37   40.60
  -2   1  -7 3924.70   70.20
   2  -1   8  100.56   14.62
  -2   1  -8   86.17   11.39
   2  -1   9   66.65   10.44
  -2   1  -9   62.20   11.04
   2  -1  10   10.06   22.54
   2   1  10   20.42   18.90
   2  -1  11   62.81   20.18
   2   1  11    5.36   14.81
   2  -1  12  331.55   27.82
   2   1  12  187.66   24.17
   2   1  13 1609.12   50.16
   2  -1  14  103.93   17.95
   2   1  14   74.32   19.42
   2  -1  15   42.60   28.91
   2   1  15   33.56   19.08
   2  -1  16   36.96   27.16
   2   1  16  128.57   28.05
   2   1  17   -0.47   21.58
   2  -1  17   42.38   21.06
  -2  -2   0 1159.13   23.91
   2  -2   0 1102.50   25.79
  -2   2   0 1098.80   23.06
   2   2   0 1171.22   23.33
   2  -2   1 4095.15   38.55
  -2  -2  -1 3961.14   50.53
   2   2   1 3842.04   36.69
  -2   2  -1 3796.81   79.39
   2  -2   2  429.21   17.81
   2   2   2  387.36   16.23
   2  -2   3  903.42   22.19
   2   2   3  845.46   19.96
  -2   2  -3  933.43   28.70
   2  -2   4   40.97    8.54
  -2   2  -4   27.69    6.53
   2   2   4   43.74   12.94
   2  -2   5    5.05    9.13
  -2   2  -5   15.75    6.47
   2   2   5   13.86   13.97
   2  -2   6  185.48   14.08
   2   2   6  184.80   16.05
  -2   2  -6  261.72   15.05
   2  -2   7   38.60   13.26
   2   2   7   30.65   11.56
  -2   2  -7  121.65   15.48
   2  -2   8  453.43   18.34
   2   2   8  434.19   19.40
  -2   2  -8  451.70   17.53
   2  -2   9 2239.44   42.40
   2   2   9 2111.42   50.26
   2  -2  10 1833.02   39.83
  -2   2 -10 1932.04   46.32
   2   2  10 1903.38   53.39
   2  -2  11  237.93   21.27
   2   2  11  171.58   19.14
  -2   2 -11  192.24   16.93
   2  -2  12   39.42   13.40
   2   2  12   15.39   18.54
  -2   2 -12   22.54   17.32
   2  -2  13   25.21   22.58
   2   2  13   12.88   35.80
   2  -2  14   42.69   24.43
   2   2  14   38.85   19.98
   2   2  14    8.14   31.94
   2  -2  15   32.63   26.18
   2   2  15    8.24   28.82
   2   2  15   -7.00   24.57
   2  -2  16   78.81   26.53
   2   2  16   -1.84   30.64
   2   2  16    3.47   33.08
  -2  -3   0  174.56   15.20
   2  -3   0  153.50   15.44
   2   3   0  173.57   12.13
  -2   3   0  180.12   16.90
   2  -3   1   14.21    7.64
  -2  -3  -1   24.38   14.23
   2   3   1    9.45   10.61
  -2   3  -1   13.90   14.80
   2  -3   2    1.12   10.09
  -2  -3  -2    0.27   16.73
   2   3   2    2.53    9.16
  -2   3  -2   56.83    9.06
   2  -3   3  230.40   13.02
   2   3   3  269.44   14.81
  -2   3  -3  295.23   14.57
   2  -3   4  699.38   24.92
   2   3   4  795.32   27.29
  -2   3  -4  742.67   22.10
   2  -3   5   52.80   17.14
  -2   3  -5   41.76    9.16
   2   3   5   43.66   17.16
   2  -3   6  703.51   24.67
   2   3   6  775.26   29.47
  -2   3  -6  741.33   24.03
   2  -3   7  208.71   21.19
   2   3   7  274.94   18.20
  -2   3  -7  174.49   17.22
   2  -3   8  315.94   27.66
   2   3   8  261.95   20.01
  -2   3  -8  356.78   18.07
   2  -3   9   55.57   12.88
   2   3   9   79.32   16.10
  -2   3  -9   13.20   14.39
   2  -3  10   62.87   12.23
  -2   3 -10   52.37   12.89
   2   3  10   21.39   27.90
   2  -3  11    6.14   14.01
   2   3  11   31.23   19.80
  -2   3 -11   52.75   21.92
   2  -3  12   30.41   13.73
   2   3  12   19.75   31.71
  -2   3 -12  111.00   28.63
   2  -3  13   32.04   28.57
   2   3  13   53.17   27.78
  -2   3 -13   19.14   24.85
   2  -3  14   28.09   18.04
   2   3  14   16.46   38.39
   2  -4   0   88.66   15.26
  -2  -4   0  161.01   19.21
  -2   4   0   57.09   12.31
   2   4   0   78.06   15.61
  -2  -4  -1   26.84   12.22
   2  -4   1   73.43   20.81
   2   4   1   32.94   10.55
  -2   4  -1   47.97   10.53
  -2  -4  -2  667.12   27.22
   2  -4   2  671.95   26.58
   2   4   2  592.64   22.56
  -2   4  -2  637.14   24.16
   2  -4   3  108.36   20.57
  -2   4  -3   71.60   12.98
   2   4   3   86.81   19.79
   2  -4   4    6.19   22.28
  -2   4  -4    5.00   15.15
   2   4   4    6.34   18.68
   2  -4   5  471.43   30.37
  -2   4  -5  525.85   24.04
   2   4   5  481.63   29.48
   2  -4   6  327.79   25.85
  -2   4  -6  379.73   18.92
   2   4   6  331.64   31.12
   2  -4   7   29.33   21.38
   2   4   7   10.42   14.54
  -2   4  -7   50.61   17.25
   2  -4   8   -3.68   20.42
   2   4   8    6.94   19.42
  -2   4  -8    2.12   20.32
   2  -4   9   44.41   27.57
   2   4   9   46.02   15.87
  -2   4  -9   20.87   19.78
   2  -4  10    4.43   20.54
   2   4  10   15.39   18.51
  -2   4 -10   51.24   18.04
  -2   4 -11   50.77   29.52
   2  -4  11   -5.10   20.62
   2   4  11  -14.15   42.79
   2  -4  12   14.56   18.82
   2   4  12    3.46   28.25
  -2   4 -12    4.14   31.26
   2  -5   0    0.38   21.26
  -2  -5   0   54.03   29.47
  -2   5   0   20.81   17.66
   2   5   0   18.65   23.14
  -2  -5  -1   44.83   14.28
   2  -5   1   74.25   17.08
   2   5   1   63.97   15.36
  -2   5  -1   27.32   29.27
   2  -5   2  115.98   18.73
  -2   5  -2  206.14   21.12
   2   5   2   70.31   27.26
   2  -5   3  216.20   21.32
   2   5   3  246.02   34.33
  -2   5  -3  201.12   32.41
   2  -5   4   44.02   28.32
  -2   5  -4  -13.96   19.92
   2   5   4   40.37   25.51
   2  -5   5   21.35   34.39
   2   5   5   -3.89   29.18
  -2   5  -5   38.44   22.92
   2  -5   6   11.13   19.68
   2   5   6    2.71   23.10
  -2   5  -6   77.50   20.14
   2  -5   7   84.76   28.31
   2   5   7  108.91   31.61
  -2   5  -7   13.16   23.58
  -3   0   0 5685.57  299.65
  -3   0  -1    3.59    4.81
   3   0   1   -1.90    4.14
  -3   0  -2  842.76   23.39
   3   0   2  747.78   18.76
  -3   0  -3   11.58    4.92
   3   0   3    2.93    4.61
  -3   0  -4  262.95   10.82
   3   0   4  195.97    8.65
   3   0   5   77.89   11.06
   3   0   7  134.74   14.64
   3   0   8 2238.33   43.47
   3   0   9   -3.96   11.27
   3   0  10    3.17   19.94
   3   0  11   36.97   13.34
   3   0  12  160.43   23.77
   3   0  13   36.48   22.03
   3   0  14 1573.36   59.24
   3   0  15  -10.58   24.56
   3   0  16   35.66   21.55
   3   0  17   54.08   35.87
   3   1   0 8094.70  229.10
   3  -1   2  766.14   15.54
  -3   1  -2  921.66   18.98
   3  -1   3  582.98   13.74
  -3   1  -3  571.34   16.64
   3  -1   4   13.92    6.18
  -3   1  -4   19.20    5.76
   3  -1   5 1985.68   26.10
  -3   1  -5 1957.73   55.83
   3  -1   6  308.68   14.40
  -3   1  -6  371.41   17.69
   3  -1   7   49.15    9.14
  -3   1  -7   60.64    9.51
   3  -1   8   24.99   13.90
  -3   1  -8   22.40   10.22
   3  -1   9   67.78   10.28
  -3   1  -9   23.34   13.09
   3   1   9   48.66   15.62
   3  -1  10  677.40   24.07
   3   1  10  632.41   38.32
   3  -1  11 1725.53   45.23
   3   1  11 1815.29   69.28
   3  -1  12  236.20   22.86
   3   1  12  124.71   24.14
   3  -1  13   34.60   24.89
   3   1  13   38.56   25.53
   3  -1  14  333.90   23.76
   3  -1  15   66.60   19.85
   3   1  15   79.63   23.39
   3  -1  16   41.30   32.18
   3   1  16   22.95   24.03
   3  -1  17   45.01   22.46
   3   1  17   -6.81   30.34
  -3  -2   0    7.53    4.63
   3  -2   0   27.92    6.53
   3   2   0   14.99    3.89
  -3   2   0    8.51    9.66
   3  -2   1  161.60    9.29
   3   2   1  146.38   10.24
  -3   2  -1  159.64   10.36
   3  -2   2 2093.14   46.54
  -3   2  -2 2119.30   33.22
   3   2   2 2183.58   53.90
   3  -2   3   13.95    5.98
   3   2   3   32.33   10.43
  -3   2  -3   10.55   11.13
   3  -2   4 6248.90   51.35
   3   2   4 6525.12   60.06
  -3   2  -4 6328.62  165.79
   3  -2   5  102.56   13.29
  -3   2  -5  120.45    9.74
   3   2   5   72.77   14.55
   3  -2   6    4.21   13.31
   3   2   6   33.66    9.71
  -3   2  -6   12.64   12.63
   3  -2   7  732.69   24.00
   3   2   7  690.64   29.61
  -3   2  -7  716.78   24.66
   3  -2   8 2502.45   45.62
   3   2   8 2497.91   56.01
  -3   2  -8 2424.36   50.08
   3  -2   9  112.32   15.29
  -3   2  -9  110.07   18.81
   3  -2  10   20.74   17.10
   3   2  10   10.38   11.46
  -3   2 -10   12.33   20.83
   3  -2  11 1821.54   46.91
   3   2  11 1632.13   43.73
   3  -2  12  309.86   28.05
   3   2  12  373.56   25.74
   3  -2  13    4.24   19.05
   3   2  13   35.22   17.55
   3  -2  14   26.50   17.05
   3   2  14   -1.31   17.92
   3   2  14   14.06   26.31
   3  -2  15   27.72   18.97
   3   2  15   -4.68   25.85
   3   2  15   43.21   36.49
   3  -2  16   42.20   21.56
   3   2  16   10.32   43.06
   3   2  16    2.90   37.19
  -3  -3   0  231.82   16.00
   3  -3   0  177.80   18.12
  -3   3   0  231.83   12.31
   3   3   0  234.34   13.19
  -3  -3  -1 1254.01   26.03
   3  -3   1 1242.80   33.29
  -3   3  -1 1235.06   28.95
   3   3   1 1142.73   29.86
   3  -3   2    1.04   15.03
   3   3   2    9.14    6.66
  -3   3  -2   11.96   14.86
   3  -3   4  637.42   23.06
   3   3   4  507.50   23.44
  -3   3  -4  591.10   21.43
   3  -3   5  514.97   20.75
   3   3   5  586.92   26.48
  -3   3  -5  534.49   22.25
   3  -3   6  126.37   22.44
  -3   3  -6  192.13   18.57
   3  -3   7 2433.61   55.65
   3   3   7 2399.62   49.76
  -3   3  -7 2388.96   60.79
   3  -3   8 1316.35   38.81
   3   3   8 1137.83   34.91
  -3   3  -8 1331.17   34.40
   3  -3   9  213.69   18.86
   3   3   9   65.28   20.26
   3  -3  10   11.97   14.53
  -3   3 -10   -2.50   14.04
   3   3  10   63.20   23.77
   3  -3  11   16.19   14.49
   3   3  11   10.12   23.74
  -3   3 -11   25.06   16.41
   3  -3  12    6.07   16.82
   3   3  12   31.73   20.06
  -3   3 -12   35.89   29.91
   3  -3  13   56.67   27.50
   3   3  13   34.01   33.56
  -3   3 -13   94.65   27.59
   3  -3  14   -4.74   25.13
  -3   3 -14   43.44   27.08
   3   3  14   90.47   31.00
  -3  -4   0  136.18   15.35
   3  -4   0  134.98   17.20
   3   4   0  135.21   13.43
  -3   4   0   97.30   13.83
   3  -4   1   66.28   14.44
   3   4   1   34.62    9.03
  -3   4  -1   27.67   11.58
   3  -4   2  274.81   24.91
   3   4   2  374.48   19.40
  -3   4  -2  351.70   19.14
   3  -4   3  129.87   22.37
  -3   4  -3   87.84   14.42
   3   4   3  100.57   20.07
   3  -4   4 1309.02   44.64
   3   4   4 1173.73   38.99
  -3   4  -4 1153.51   34.98
   3  -4   5  383.19   21.74
  -3   4  -5  475.90   25.94
   3  -4   6   34.34   23.50
  -3   4  -6   30.54   12.14
   3   4   6   64.15   22.14
   3  -4   7   39.53   25.25
   3   4   7   33.95   15.40
  -3   4  -7   14.94   15.30
   3  -4   8    5.88   21.82
   3   4   8   33.46   14.95
  -3   4  -8    6.48   23.19
   3  -4   9   28.33   16.53
   3   4   9   -1.29   21.69
  -3   4  -9    4.64   19.42
   3  -4  10   42.70   28.85
   3   4  10   57.69   21.59
  -3   4 -10   53.01   16.94
   3  -4  11  181.84   35.18
   3   4  11  -12.06   31.31
  -3   4 -11   75.25   29.81
   3  -5   0   94.33   28.05
   3   5   0  125.40   14.89
  -3   5   0   59.20   17.51
   3  -5   1  353.04   34.56
   3   5   1  359.99   21.14
  -3   5  -1  392.40   25.24
   3  -5   2  106.20   29.96
   3   5   2   39.36   25.03
  -3   5  -2   34.30   25.54
   3  -5   3   -4.83   22.93
  -3   5  -3   56.45   17.34
   3   5   3   31.66   20.19
   3  -5   4    6.05   23.50
   3   5   4   27.77   27.01
  -3   5  -4   88.06   27.24
   3  -5   5   30.39   27.56
  -3   5  -5   40.83   17.66
   3   5   5   24.19   28.35
   3  -5   6   -0.96   18.09
   3   5   6   19.12   17.75
  -3   5  -6   29.04   25.24
  -4   0   0 1211.00   29.97
  -4   0  -1    2.74    4.13
   4   0   1    4.17    5.36
   4   0   2   31.45   12.49
  -4   0  -3    0.94    8.77
   4   0   3   10.69    8.37
  -4   0  -4 2801.56   31.46
   4   0   4 2597.85   73.52
  -4   0  -5   10.55    7.53
   4   0   5   -1.34   12.29
   4   0   7    0.87   10.00
   4   0   8  113.09   11.87
   4   0   9   28.25   16.08
   4   0  10   50.07   11.80
   4   0  11    6.94   12.41
   4   0  12   58.01   29.03
   4   0  13   -0.29   20.97
   4   0  14  335.06   33.56
   4   0  15  -32.31   34.22
   4   0  16   36.67   27.96
   4   0  17    3.41   35.45
   4  -1   1   67.61    9.40
  -4   1  -1   89.61    6.07
  -4   1  -2 3280.78   84.78
   4  -1   3 6174.46  128.25
   4  -1   4   12.97    8.52
  -4   1  -4   14.97    6.28
   4   1   5  172.09   11.16
  -4   1  -5  234.22   11.25
   4  -1   6  162.61   10.70
   4   1   6  100.06   10.48
  -4   1  -6  122.91    9.49
   4  -1   7   27.84    8.67
   4   1   7   14.44   13.35
  -4   1  -7   94.12   13.84
   4  -1   8 1066.51   34.26
  -4   1  -8 1144.72   30.23
   4   1   8 1053.44   35.43
   4  -1   9  537.82   20.86
  -4   1  -9  580.41   23.94
   4   1   9  515.14   27.48
   4  -1  10   76.89   18.66
   4   1  10   23.97   15.35
   4  -1  11   15.48   23.92
   4   1  11   20.74   14.71
   4  -1  12   62.01   23.42
   4   1  12   88.97   17.05
   4  -1  13   57.22   21.42
   4   1  13   30.33   24.53
   4  -1  14   60.32   18.65
   4   1  14   -0.65   30.56
   4  -1  15   26.18   17.86
   4   1  15  231.55   36.44
   4  -1  16   40.67   33.59
   4   1  16   49.88   35.83
   4  -2   0  527.98   15.31
   4   2   0  590.37   16.99
   4   2   1  351.62   11.69
  -4   2  -1  368.88   12.47
   4  -2   2  156.67   13.80
   4   2   2  198.45   11.94
  -4   2  -2  181.49   14.60
   4  -2   3   96.19   11.79
   4   2   3   69.54    8.41
  -4   2  -3  102.93   11.96
   4   2   4   12.02    9.12
  -4   2  -4   34.41    8.34
   4  -2   5   30.33   14.34
   4   2   5   19.20   12.14
  -4   2  -5   19.97   10.40
   4  -2   6 1968.29   43.21
   4   2   6 1810.13   47.65
  -4   2  -6 1924.74   43.72
   4  -2   7   51.09   11.23
   4   2   7   11.49    8.15
  -4   2  -7   19.30   18.10
   4  -2   8  210.57   18.07
  -4   2  -8  239.20   14.98
   4  -2   9  617.24   26.66
   4  -2  10  239.30   19.00
  -4   2 -10  247.03   24.62
   4  -2  11   46.82   21.15
  -4   2 -11   25.79   22.28
   4  -2  12   23.96   15.73
   4   2  12   55.78   22.33
  -4   2 -12   -2.54   29.63
   4  -2  13  110.63   28.49
   4   2  13   -2.11   17.36
   4   2  13   13.76   35.01
   4  -2  14   43.56   33.44
   4   2  14   87.37   20.14
   4   2  14   28.45   38.46
   4  -2  15   36.04   34.27
   4   2  15   46.22   25.32
   4  -3   0  146.80   12.99
  -4   3   0  140.64   13.40
   4   3   0   94.13   13.00
   4  -3   1   20.01   11.44
  -4   3  -1    6.44    7.93
   4   3   1    5.11   11.20
   4  -3   2   54.71   10.80
   4   3   2   33.97    8.13
  -4   3  -2   64.65   17.05
   4  -3   3  218.20   18.31
  -4   3  -3  225.39   14.45
   4   3   3  251.53   17.96
   4  -3   4  461.69   19.12
   4   3   4  462.26   18.84
  -4   3  -4  474.64   19.47
   4  -3   5  316.60   18.27
   4   3   5  339.98   18.69
  -4   3  -5  378.27   18.69
   4  -3   6  669.34   25.38
  -4   3  -6  746.06   22.95
   4   3   6  659.85   31.43
   4  -3   7 1093.40   37.91
  -4   3  -7 1198.57   32.22
   4   3   7 1098.62   36.21
   4  -3   8    7.45   12.34
   4   3   8   17.54   24.12
  -4   3  -8    8.09   19.94
   4  -3   9   14.47   13.44
   4   3   9   20.47   16.27
  -4   3  -9   26.81   13.96
   4  -3  10   18.83   12.95
  -4   3 -10   50.96   13.90
   4   3  10   42.67   21.70
   4  -3  11    3.61   20.71
   4   3  11   29.89   18.04
  -4   3 -11   10.11   17.42
   4  -3  12   24.56   30.18
   4   3  12    6.08   20.14
  -4   3 -12    9.58   18.44
   4  -3  13   -2.04   19.34
   4   3  13   36.17   20.37
   4   3  13  -12.53   24.39
  -4   3 -13   -0.24   23.89
   4  -3  14  -12.85   35.19
   4   3  14   24.15   26.14
   4   3  14    0.72   27.32
  -4   3 -14    9.19   25.69
  -4  -4   0   20.68    8.76
   4  -4   0   26.73   25.09
   4   4   0   25.20    9.90
  -4   4   0   29.08   19.27
   4  -4   1  352.99   27.84
  -4   4  -1  344.45   19.85
   4   4   1  396.08   23.26
   4  -4   2  650.81   28.81
  -4   4  -2  606.25   25.01
   4   4   2  680.64   25.86
   4  -4   3  338.00   21.24
   4   4   3  307.82   19.86
  -4   4  -3  336.89   28.12
   4  -4   4  446.44   27.15
   4   4   4  459.79   24.19
  -4   4  -4  447.80   25.91
   4  -4   5   33.04   26.47
   4   4   5   15.49   17.55
  -4   4  -5  104.50   15.54
   4  -4   6   44.45   21.33
   4   4   6   78.34   24.54
  -4   4  -6   39.59   21.93
   4  -4   7   26.81   17.22
   4   4   7    0.79   17.70
  -4   4  -7   11.47   16.28
   4  -4   8    9.75   31.47
   4   4   8    2.59   22.20
  -4   4  -8   21.52   20.42
   4  -4   9   17.45   30.81
   4   4   9   -9.17   22.99
  -4   4  -9   18.14   18.16
   4  -4  10   33.92   27.74
  -4   4 -10   11.27   20.57
   4   4  10   52.46   28.78
   4  -4  11   30.42   27.19
   4   4  11   29.39   22.80
  -4   4 -11   21.15   31.36
   4  -5   0  208.91   22.96
   4   5   0  207.04   19.52
  -4   5   0  241.47   31.02
   4  -5   1   47.94   27.24
  -4   5  -1   32.20   15.70
   4   5   1   77.57   19.67
   4  -5   2   35.38   33.60
   4   5   2   32.22   14.74
  -4   5  -2   21.25   26.69
   4  -5   3   68.67   20.66
   4   5   3   56.10   21.98
  -4   5  -3   -5.62   34.98
   4  -5   4   19.63   21.44
  -4   5  -4   98.29   20.41
   4   5   4   57.65   25.41
   4  -5   5  158.08   41.99
   4   5   5   33.05   27.15
  -4   5  -5   12.86   28.20
   4  -5   6   25.23   17.50
   4   5   6   -7.42   22.69
  -4   5  -6   17.96   18.41
   5   0   018439.15  419.12
  -5   0  -1   10.06    5.26
   5   0   1   -0.88    3.48
  -5   0  -2   17.91    6.70
   5   0   2   -1.78    6.10
  -5   0  -3    7.40    9.43
   5   0   3    5.81    6.48
   5   0   4 7003.93  416.83
  -5   0  -5    4.81    9.19
   5   0   5    0.98   13.33
   5   0   6 2684.81   50.33
   5   0   7   -0.08   10.74
   5   0   8 2437.50   58.73
   5   0   9    0.15   12.39
   5   0  10  256.90   19.35
   5   0  11   23.44   19.14
   5   0  12  520.59   25.98
   5   0  13   36.77   26.18
   5   0  14    2.71   24.77
   5   0  15   12.45   32.55
   5   0  16  -13.97   25.92
   5  -1   0  273.85    9.17
   5   1   0  256.46    7.67
  -5   1   0  264.67   11.12
   5   1   1 2539.79   27.88
  -5   1  -1 2554.69   26.46
   5  -1   2  320.07   11.12
   5   1   2  335.86   11.48
  -5   1  -2  305.21   13.83
   5   1   3 4321.99  134.12
  -5   1  -3 4714.19   75.50
   5  -1   4  139.45   11.33
   5   1   4  123.09   10.25
  -5   1  -4   97.58    9.46
   5  -1   5  860.49   22.48
  -5   1  -5  753.83   19.61
   5   1   5  727.90   24.65
   5  -1   6  479.22   16.39
   5   1   6  474.54   19.48
  -5   1  -6  498.76   17.62
   5  -1   7 1184.21   25.59
   5   1   7 1180.20   29.12
  -5   1  -7 1231.35   31.02
   5  -1   8  119.90   16.84
   5   1   8   52.98   15.38
  -5   1  -8   64.27   15.31
   5  -1   9  271.01   17.64
   5   1   9  288.06   19.71
  -5   1  -9  367.67   24.65
   5  -1  10  264.99   21.14
   5   1  10  174.60   18.18
  -5   1 -10  245.69   16.98
   5  -1  11   53.34   22.44
   5   1  11   53.04   22.54
   5  -1  12  359.94   31.19
   5   1  12  308.50   31.84
   5  -1  13   42.13   25.88
   5   1  13   11.03   14.96
   5  -1  14   39.01   25.57
   5   1  14   50.23   20.25
   5  -1  15   34.97   21.87
   5   1  15   11.54   24.83
   5  -1  16   63.25   23.53
   5   1  16   50.23   37.27
   5  -2   0 1234.47   27.43
   5   2   0 1099.16   33.14
  -5   2   0 1130.97   31.78
   5   2   1 4033.98   42.37
  -5   2  -1 3887.13   66.90
   5  -2   2  368.03   14.80
   5   2   2  319.63   17.82
  -5   2  -2  332.63   16.22
   5  -2   3  414.24   16.82
   5   2   3  470.55   18.39
  -5   2  -3  537.71   24.90
   5  -2   4  130.71   13.21
   5   2   4  183.59   11.35
  -5   2  -4  148.38   11.98
   5  -2   5  606.25   24.79
   5   2   5  598.22   19.99
  -5   2  -5  713.62   20.82
   5  -2   6  725.29   25.29
  -5   2  -6  730.50   22.82
   5  -2   7   79.37   12.29
  -5   2  -7  102.28   19.31
   5  -2   8   17.26   11.04
  -5   2  -8   28.65   12.03
   5  -2   9   28.70   12.99
   5   2   9   12.22   16.68
  -5   2  -9    3.59   17.55
   5  -2  10  101.64   25.85
   5   2  10   73.74   17.42
  -5   2 -10   86.19   23.19
   5  -2  11  226.86   21.43
   5   2  11  117.14   20.97
  -5   2 -11  216.10   28.19
   5  -2  12   -2.21   31.00
   5   2  12   14.66   19.48
  -5   2 -12    9.97   15.24
   5  -2  13   41.02   16.83
   5   2  13    1.96   23.99
   5  -2  14   28.22   24.18
   5   2  14   -2.06   29.78
   5  -2  15   13.88   25.88
   5   2  15  150.95   27.02
   5   2  15   10.83   23.93
   5  -3   0   37.32   15.47
  -5   3   0   67.46   10.59
   5   3   0   74.27   10.13
   5  -3   1  516.65   21.72
   5   3   1  506.08   19.48
  -5   3  -1  580.67   26.02
   5  -3   2   41.83   11.23
   5   3   2   78.68    9.61
  -5   3  -2   24.05   16.90
  -5   3  -3  206.10   14.36
   5   3   3  259.09   17.75
   5  -3   4   96.05   17.90
  -5   3  -4  125.45   14.43
   5   3   4  108.17   17.31
   5  -3   5  338.48   23.36
  -5   3  -5  316.69   17.22
   5   3   5  298.97   22.76
   5  -3   6    1.67   15.32
   5   3   6   40.84   21.02
  -5   3  -6   35.83   18.07
   5  -3   7   15.55   13.91
  -5   3  -7   62.44   12.04
   5   3   7   68.29   19.09
   5  -3   8   13.63   12.73
   5   3   8   35.48   20.67
  -5   3  -8   49.86   20.45
   5  -3   9   17.81   19.01
   5   3   9   15.91   18.50
  -5   3  -9   10.47   18.43
   5  -3  10   22.84   16.94
  -5   3 -10    6.49   16.71
   5   3  10   36.43   29.93
   5  -3  11   59.25   17.53
  -5   3 -11   65.09   18.27
   5   3  11   35.59   31.14
   5  -3  12   -0.91   33.48
   5   3  12  -10.45   23.06
  -5   3 -12   32.73   25.78
   5   3  12   18.79   38.80
   5  -3  13   21.17   20.30
   5   3  13   -3.07   24.76
  -5   3 -13   34.13   21.40
   5   3  13   80.54   39.56
   5  -4   0   -4.45   26.99
   5   4   0    5.97   14.40
  -5   4   0   87.97   18.43
   5  -4   1   62.20   16.84
  -5   4  -1   32.51   14.38
   5   4   1   48.66   16.19
   5  -4   2  118.83   16.74
  -5   4  -2  160.31   16.64
   5   4   2  113.57   18.45
   5  -4   3   -1.84   17.66
   5   4   3   10.35   12.42
  -5   4  -3   -9.24   25.11
   5  -4   4   18.06   24.49
  -5   4  -4   -1.18   17.26
   5   4   4   23.48   18.86
   5  -4   5  112.95   23.23
   5   4   5  124.85   18.29
  -5   4  -5  178.36   24.06
   5  -4   6    8.08   20.76
  -5   4  -6   10.31   19.06
   5   4   6   52.78   24.48
   5  -4   7   42.32   32.89
   5   4   7   45.48   17.03
  -5   4  -7   35.63   21.55
   5  -4   8   20.39   17.74
   5   4   8   33.25   17.25
  -5   4  -8  -19.25   18.46
   5  -4   9   -2.92   25.09
   5   4   9   66.65   21.24
  -5   4  -9    9.67   17.49
   5  -4  10   -7.92   24.90
   5   4  10   -5.42   34.28
  -5   4 -10   26.02   29.19
   5  -5   0    3.93   27.15
   5   5   0   15.76   18.25
  -5   5   0   21.75   26.70
   5  -5   1   16.31   22.37
  -5   5  -1   33.54   22.53
   5   5   1   42.21   17.89
   5  -5   2   43.35   31.78
   5   5   2   30.99   13.73
  -5   5  -2   10.96   19.21
   5  -5   3   10.28   24.89
   5   5   3    4.19   27.67
  -5   5  -3  -12.28   31.02
   5  -5   4    3.40   26.03
   5   5   4   41.57   27.12
  -5   5  -4   92.78   28.78
   5  -5   5   15.85   31.50
   5   5   5   43.46   17.61
  -5   5  -5   23.44   18.80
   6   0   020897.00  390.42
  -6   0  -1   -3.45    8.19
   6   0   1    2.39    5.23
  -6   0  -2  475.81   12.58
   6   0   2  518.19   14.70
  -6   0  -3    1.36    6.79
   6   0   3   26.75   10.10
  -6   0  -4  578.29   20.77
   6   0   4  549.75   14.75
  -6   0  -5   19.52   14.94
   6   0   5   21.43   11.49
  -6   0  -612308.96   89.57
   6   0   612589.56   90.18
   6   0   7   10.85   16.43
   6   0   8  244.30   21.68
   6   0   9  -10.00   21.45
   6   0  10   45.49   17.28
   6   0  11    4.29   16.76
   6   0  12  654.68   31.33
   6   0  13   17.39   30.07
   6   0  14   22.93   21.72
   6   0  15   50.08   28.57
   6   0  16   29.45   22.12
   6  -1   0   44.66    6.07
  -6   1   0   43.56   11.54
   6  -1   1 2055.10   44.38
  -6   1  -1 2082.26   24.59
   6   1   1 1949.28   29.16
   6   1   218588.09  130.66
  -6   1  -219345.71  325.19
  -6   1  -3 6902.09   52.77
   6   1   3 6576.03   76.04
   6  -1   4 1024.90   23.90
   6   1   4  978.80   23.33
  -6   1  -4 1073.09   36.72
   6   1   5 1437.76   29.12
  -6   1  -5 1503.88   57.50
   6  -1   6  110.11   12.63
   6   1   6  108.69   16.61
   6  -1   7   81.77   11.45
   6   1   7  135.65   13.33
  -6   1  -7  134.29   13.20
   6  -1   8  162.22   19.87
  -6   1  -8  129.15   15.22
   6   1   8   92.46   19.64
   6  -1   9 2457.15   52.20
  -6   1  -9 2572.80   60.71
   6  -1  10    1.66   25.18
  -6   1 -10   22.07   12.40
   6   1  10   63.69   19.89
   6  -1  11    0.31   24.10
   6   1  11    7.41   15.45
   6  -1  12   39.58   27.61
   6   1  12    6.21   22.43
   6  -1  13   -8.27   34.96
   6   1  13   26.64   33.10
   6  -1  14   29.55   32.74
   6   1  14    0.07   20.47
   6  -1  15    2.49   29.03
   6   1  15    4.66   28.17
   6  -2   0 2641.70   60.81
  -6   2   0 2747.15   45.18
   6  -2   1  827.10   21.45
   6   2   1  740.14   24.14
  -6   2  -1  791.91   18.28
   6  -2   2 1412.26   26.52
  -6   2  -2 1351.76   28.38
   6  -2   3   19.32   14.34
  -6   2  -3    6.84   11.72
   6  -2   4  109.50   17.20
  -6   2  -4  136.07   16.28
   6  -2   5  297.84   20.79
  -6   2  -5  292.39   22.67
   6  -2   6  361.52   18.89
  -6   2  -6  403.58   18.49
   6  -2   7   47.39   16.91
   6   2   7    8.67   12.21
  -6   2  -7   54.22   11.99
   6  -2   8  159.97   22.31
   6   2   8  136.88   16.26
  -6   2  -8  167.57   15.60
   6  -2   9    8.63   19.85
   6   2   9    1.01   17.19
  -6   2  -9   17.93   13.57
   6  -2  10   12.87   17.78
   6   2  10   20.93   17.23
  -6   2 -10   11.93   21.26
   6  -2  11   78.22   29.53
   6   2  11   36.33   16.52
  -6   2 -11    9.91   17.94
   6  -2  12   84.86   19.51
  -6   2 -12  106.58   20.62
   6   2  12  129.14   30.97
   6  -2  13   24.53   26.33
   6   2  13   89.23   32.43
   6  -2  14   45.98   35.78
   6   2  14   75.16   38.20
   6   3   0  314.69   17.14
   6  -3   1  253.21   16.50
   6   3   1  294.61   17.02
  -6   3  -1  266.68   19.88
   6  -3   2  163.50   21.36
   6   3   2   69.63   13.45
   6  -3   3  264.80   18.61
   6   3   3  275.15   14.43
  -6   3  -3  337.52   19.97
   6  -3   4   71.52   13.95
   6   3   4   46.26    9.60
  -6   3  -4   36.53   18.56
   6  -3   5  203.81   17.82
   6   3   5  311.03   23.99
  -6   3  -5  295.85   21.64
   6  -3   6  155.54   25.22
   6   3   6   70.92   16.00
  -6   3  -6   46.58   12.39
   6  -3   7    6.44   16.19
   6   3   7   19.18   27.78
  -6   3  -7   10.69   18.83
   6  -3   8    5.47   17.91
  -6   3  -8    6.14   19.84
   6   3   8   50.72   21.67
   6  -3   9   26.68   15.61
   6   3   9   16.97   13.74
  -6   3  -9   30.33   16.53
   6  -3  10    6.99   18.41
   6   3  10   20.38   20.54
  -6   3 -10    1.02   16.79
   6  -3  11   80.14   31.58
   6   3  11  161.34   24.59
  -6   3 -11  101.57   24.06
   6   3  11   88.59   32.43
   6  -3  12   54.41   27.21
   6   3  12   55.66   22.62
  -6   3 -12   82.71   20.76
   6   3  12   33.97   40.47
   6  -3  13   26.17   37.80
   6   3  13   27.15   27.97
  -6   3 -13    1.09   22.40
   6   3  13  128.11   38.00
   6  -4   0   -4.48   14.46
   6   4   0   15.17   13.04
  -6   4   0   17.41   23.34
   6  -4   1   24.37   14.89
   6   4   1   -4.07   10.45
  -6   4  -1   23.06   16.49
   6  -4   2    8.76   16.14
   6   4   2    9.30   12.75
  -6   4  -2   16.43   26.65
   6  -4   3   14.86   26.11
  -6   4  -3   34.31   15.01
   6   4   3   61.56   18.94
   6  -4   4   15.93   25.81
   6   4   4   43.19   16.11
  -6   4  -4   44.56   21.48
   6  -4   5   56.74   17.14
   6   4   5   20.89   13.36
  -6   4  -5    7.46   14.09
   6  -4   6   67.48   24.06
   6   4   6   16.70   25.93
  -6   4  -6    7.53   28.02
   6  -4   7   85.37   21.43
   6   4   7   49.33   17.79
  -6   4  -7   51.85   17.03
   6  -4   8   -3.85   19.86
   6   4   8   28.83   18.00
  -6   4  -8   35.83   15.22
   6  -4   9   13.41   26.55
   6   4   9   22.85   30.77
  -6   4  -9   52.30   30.31
   6  -4  10    9.12   22.37
   6   4  10    1.48   24.09
  -6   4 -10   62.64   34.40
   6  -5   0    9.53   28.73
   6   5   0   59.80   19.33
  -6   5   0   39.44   28.68
   6  -5   1   51.05   21.41
   6   5   1   37.19   24.01
  -6   5  -1   62.36   29.12
   6  -5   2   16.78   41.39
  -6   5  -2   -4.30   24.21
   6   5   2   17.75   20.67
   6  -5   3   -4.02   22.29
   6   5   3    5.87   17.96
  -6   5  -3   17.42   19.55
   6  -5   4  -17.67   35.73
   6   5   4   82.25   19.88
  -6   5  -4   91.21   29.68
  -7   0   036208.01 1247.32
  -7   0  -1   11.02   10.51
   7   0   1   -7.64    7.36
  -7   0  -2 1803.42   29.37
   7   0   2 1994.74   41.58
   7   0   3    7.97    6.11
  -7   0  -4 1241.57   24.34
   7   0   4 1315.42   25.95
  -7   0  -5    3.24   11.44
   7   0   5    3.41    8.16
  -7   0  -6   -5.10    9.95
   7   0   6    2.26   16.90
   7   0   7   65.55   11.32
   7   0   8   72.13   12.34
   7   0   9  -11.38   14.49
   7   0  10   40.06   15.13
   7   0  11   -7.06   17.28
   7   0  12   13.41   25.71
   7   0  13   -2.48   20.73
   7   0  14    3.95   25.85
   7   0  15   20.00   41.87
   7  -1   0 1001.27   19.00
   7   1   0 1048.90   19.15
  -7   1   0 1095.83   19.96
   7  -1   1 5171.07   55.17
  -7   1  -1 5449.03   84.81
   7  -1   2   61.69    7.88
   7   1   2   94.55    6.89
  -7   1  -2  100.97   11.35
   7  -1   3  825.23   20.36
  -7   1  -3  762.46   19.85
   7   1   3  698.18   25.45
   7  -1   4 1788.13   28.88
   7   1   4 2012.17   34.73
  -7   1  -4 1807.39   36.46
   7  -1   5  169.04   11.71
   7   1   5  159.65   11.88
  -7   1  -5  192.45   17.00
   7  -1   6  259.26   15.37
  -7   1  -6  299.37   14.11
   7   1   6  248.40   18.69
   7  -1   7   20.49   12.42
   7   1   7   11.96   11.15
  -7   1  -7    9.04   11.74
   7  -1   8  358.10   19.52
   7   1   8  357.00   19.95
  -7   1  -8  339.67   18.36
   7  -1   9    4.73   15.78
  -7   1  -9    7.62   16.23
   7   1   9  136.30   26.62
   7  -1  10   35.83   21.80
   7   1  10    2.88   17.44
  -7   1 -10   19.06   16.43
   7  -1  11   43.89   16.41
   7   1  11   27.72   28.92
   7  -1  12   14.38   20.98
   7   1  12   21.82   17.18
   7  -1  13   28.02   27.39
   7   1  13   52.14   19.82
   7  -1  14    9.25   34.95
   7   1  14   29.75   33.97
   7  -1  15   10.38   34.87
   7   1  15   10.76   27.35
   7  -2   0   65.42   14.23
  -7   2   0   38.23    9.00
   7   2   0   71.23    9.43
   7  -2   1 1284.17   36.40
   7   2   1 1127.08   51.01
  -7   2  -1 1384.18   32.02
   7  -2   2 1176.35   25.99
   7   2   2 1157.97   26.73
  -7   2  -2 1330.25   26.93
   7  -2   3  235.59   20.17
  -7   2  -3  311.13   15.09
  -7   2  -4   19.91   13.61
   7  -2   5   51.97   16.31
  -7   2  -5   33.66   11.50
   7  -2   6    6.02   13.31
   7   2   6   10.46   19.09
  -7   2  -6   14.67   18.24
   7  -2   7  964.59   30.11
   7   2   7  979.80   34.25
  -7   2  -7  883.42   27.70
   7  -2   8  132.70   17.28
   7   2   8  118.56   18.43
  -7   2  -8  191.10   18.32
   7  -2   9   54.39   14.89
   7   2   9   61.54   19.75
  -7   2  -9   -5.60   24.73
   7  -2  10   77.29   23.05
   7   2  10   61.66   23.13
  -7   2 -10   24.27   21.84
   7  -2  11   34.26   17.37
  -7   2 -11    3.16   25.04
   7   2  11   73.87   30.13
   7  -2  12   27.57   33.28
  -7   2 -12   43.38   19.82
   7  -2  13   22.66   34.81
   7   2  13   18.69   27.71
   7  -2  14    8.76   39.95
   7   2  14   57.85   21.80
   7  -3   0  128.56   18.98
  -7   3   0  187.13   14.53
   7   3   0  194.43   12.89
   7  -3   1    2.64   13.55
  -7   3  -1   15.12   13.21
   7   3   1   14.59   10.19
   7  -3   2  190.98   22.53
  -7   3  -2  132.80   14.26
   7   3   2  139.33   15.25
   7  -3   3   21.98   20.88
   7   3   3   14.47   14.59
  -7   3  -3   33.10   19.91
   7  -3   4  437.36   26.29
   7   3   4  432.98   24.27
  -7   3  -4  389.21   24.27
   7  -3   5    3.28   15.00
   7   3   5   -1.23   16.04
  -7   3  -5   55.84   13.43
   7  -3   6    5.50   28.54
   7   3   6   -2.03   13.93
  -7   3  -6   11.08   19.26
   7  -3   7   26.93   15.89
  -7   3  -7   10.35   16.78
   7   3   7   17.24   22.13
   7  -3   8   13.83   15.72
  -7   3  -8   44.76   16.42
   7   3   8   -6.85   26.16
   7  -3   9   37.42   21.95
   7   3   9    0.33   32.20
  -7   3  -9   35.94   27.51
   7   3  10   14.83   19.52
   7   3  10   56.83   26.65
  -7   3 -10    2.02   28.30
   7  -3  11  117.59   34.93
   7   3  11   12.48   24.78
   7   3  11   50.78   36.38
  -7   3 -11   24.34   37.07
   7  -3  12   -3.01   24.85
   7   3  12    3.19   29.96
  -7   3 -12   15.26   21.06
   7   3  12   47.39   38.22
   7  -4   0   34.86   26.35
   7   4   0   33.26   13.42
  -7   4   0   94.07   24.16
   7  -4   1   36.65   24.14
  -7   4  -1   28.95   18.07
   7   4   1   96.48   16.26
   7  -4   2   22.80   26.26
   7   4   2   20.32    9.44
  -7   4  -2    1.94   23.84
   7  -4   3   30.01   27.92
  -7   4  -3   58.19   14.25
   7   4   3    6.61   21.04
   7  -4   4   -0.91   18.87
   7   4   4   20.80   17.27
  -7   4  -4   22.93   21.39
   7  -4   5  116.77   28.28
   7   4   5    9.33   12.21
  -7   4  -5   -3.07   20.48
   7  -4   6   43.35   19.22
  -7   4  -6   38.56   18.00
   7   4   6   31.53   24.40
   7  -4   7    9.89   26.48
   7   4   7   24.17   33.95
  -7   4  -7   70.11   26.14
   7  -4   8   -0.69   35.77
   7   4   8   -0.91   26.91
  -7   4  -8   31.96   27.95
   7  -4   9   20.29   26.52
   7   4   9   85.25   30.36
  -7   4  -9  116.60   32.19
   7  -5   0   42.70   21.86
   7   5   0   16.90    9.68
  -7   5   0   37.88   32.53
   7  -5   1   34.72   22.89
   7   5   1   19.66   13.41
  -7   5  -1   73.67   29.12
   7  -5   2    2.79   37.98
   7   5   2    7.66   22.14
  -7   5  -2    4.05   34.41
   7  -5   3  -10.12   27.78
   7   5   3    2.78   16.72
  -7   5  -3   48.77   27.86
   7   5   4    9.74   19.17
  -7   5  -4    9.25   22.98
  -8   0   0 4208.33  149.27
  -8   0  -1    4.84    5.93
   8   0   1    5.73    9.81
  -8   0  -2   46.98    7.22
   8   0   2   -3.62   11.05
  -8   0  -3   -3.36   12.95
   8   0   3   -0.40    8.38
  -8   0  -4   43.23    8.69
   8   0   4   92.66   13.45
  -8   0  -5   23.23    9.92
   8   0   5   16.78   15.20
   8   0   6  221.05   13.75
   8   0   7   15.32   15.94
   8   0   8   35.87   12.17
   8   0   9   36.51   12.66
   8   0  10  338.69   21.02
   8   0  11   20.45   23.92
   8   0  12   72.97   28.69
   8   0  13   42.91   17.75
   8   0  14   79.95   20.27
   8   0  15   -1.67   37.95
   8  -1   0 1722.43   30.05
  -8   1   0 1852.22   29.04
   8   1   0 1767.90   29.32
   8  -1   1   39.69   10.95
   8   1   1   45.08    6.32
  -8   1  -1   38.44    7.96
   8  -1   2  585.01   21.95
   8   1   2  508.37   13.92
  -8   1  -2  510.36   16.67
   8  -1   3  108.55   10.60
   8   1   3  172.89   10.12
  -8   1  -3  168.41   14.35
   8  -1   4   19.39   14.95
  -8   1  -4   14.19    7.84
   8   1   4   14.34   11.98
   8  -1   5  228.59   15.12
   8   1   5  210.60   18.96
  -8   1  -6  817.62   25.74
   8   1   6  919.74   32.94
   8  -1   7  166.76   16.81
  -8   1  -7  239.39   17.58
   8   1   7  238.83   22.32
   8  -1   8   14.29   14.12
   8   1   8    5.01   14.11
  -8   1  -8   40.76   10.85
   8  -1   9   75.83   23.60
   8   1   9   21.44   18.60
  -8   1  -9   51.36   14.84
   8  -1  10  151.59   23.00
  -8   1 -10  223.64   19.20
   8   1  10  162.56   26.22
   8  -1  11   44.30   20.68
   8   1  11   83.70   18.04
   8  -1  12   10.98   14.97
   8   1  12  104.19   31.40
   8  -1  13  147.20   21.94
   8   1  13   32.30   23.24
   8  -1  14    7.78   39.95
   8   1  14   62.87   26.25
   8  -2   0 1260.31   26.19
   8   2   0 1118.17   25.24
   8   2   0 1148.55   25.13
  -8   2   0 1058.03   28.57
   8  -2   1  218.17   13.10
   8   2   1  198.99   10.36
   8   2   1  164.47    9.56
  -8   2  -1  171.43   13.32
   8  -2   2   30.24   17.15
  -8   2  -2   31.50   10.13
   8   2   2   18.73   10.32
   8  -2   3 1301.41   28.43
   8   2   3 1452.41   34.62
  -8   2  -3 1474.60   28.23
   8  -2   4   98.15   18.65
  -8   2  -4  100.83   12.93
   8   2   4   29.86   15.49
   8  -2   5   -7.66   13.82
   8   2   5    2.74   13.16
  -8   2  -5  -14.47   17.16
   8  -2   6   48.38   19.96
  -8   2  -6   21.60   14.14
   8   2   6    8.40   18.39
   8  -2   7  336.65   22.86
   8   2   7  321.49   19.55
  -8   2  -7  453.96   26.20
   8  -2   8  300.55   21.25
   8   2   8  215.90   20.05
  -8   2  -8  235.61   24.90
   8  -2   9   92.57   26.23
   8   2   9   39.96   26.78
  -8   2  -9   99.69   21.83
   8  -2  10   62.61   16.38
  -8   2 -10   58.06   32.72
   8  -2  11   21.61   27.10
   8   2  11    6.81   23.97
  -8   2 -11   31.77   30.33
   8  -2  12   21.90   20.09
   8   2  12    2.23   21.60
  -8   2 -12    8.83   22.79
   8  -2  13  136.37   24.24
   8   2  13   -6.38   35.99
   8  -3   0  115.21   17.12
   8   3   0  131.39   12.35
  -8   3   0  104.95   18.13
   8  -3   1   -1.24   13.45
  -8   3  -1   -5.26   14.49
   8   3   1    9.51   10.97
   8  -3   2  218.02   16.62
   8   3   2  151.97   12.87
  -8   3  -2  139.74   15.62
   8  -3   3  174.20   17.94
   8   3   3  151.08   12.87
  -8   3  -3  228.86   20.68
   8  -3   4  147.50   24.94
   8   3   4  124.36   13.95
  -8   3  -4  135.93   17.28
   8  -3   5   95.96   16.74
   8   3   5   92.58   16.50
  -8   3  -5  144.69   22.26
   8  -3   6  225.05   32.41
  -8   3  -6  292.86   20.80
   8  -3   7    2.30   18.55
  -8   3  -7   50.92   16.31
   8   3   7   20.74   23.11
   8  -3   8    1.12   20.74
   8   3   8   -6.59   21.86
   8   3   8   -3.54   25.23
  -8   3  -8   52.60   27.74
   8  -3   9   21.49   19.14
   8   3   9   78.80   30.13
   8   3   9   48.41   32.45
  -8   3  -9   -5.23   30.38
   8  -3  10  -11.71   33.68
   8   3  10   84.93   23.94
   8   3  10   56.20   26.41
  -8   3 -10   14.92   30.70
   8  -3  11   19.26   24.49
   8   3  11   13.16   24.05
   8   3  11   70.63   33.98
  -8   3 -11   37.31   36.58
   8  -4   0    4.95   26.26
   8   4   0   30.22    9.38
  -8   4   0   24.59   15.90
   8  -4   1   63.99   25.21
  -8   4  -1   18.72   13.30
   8   4   1   -1.78   14.58
   8  -4   2   15.09   20.59
   8   4   2   21.63   16.89
  -8   4  -2   -5.75   25.89
   8  -4   3   18.96   16.61
  -8   4  -3    1.24   15.00
   8   4   3    7.94   18.50
   8  -4   4   12.44   27.97
  -8   4  -4   18.10   19.05
   8   4   4   40.43   21.52
   8  -4   5   74.36   16.95
   8   4   5   55.84   15.13
  -8   4  -5   96.76   25.75
   8  -4   6   16.46   25.40
   8   4   6   28.45   26.80
  -8   4  -6   35.60   24.31
   8  -4   7   32.10   37.37
  -8   4  -7   -8.59   22.96
   8   4   7   25.55   28.05
   8  -4   8  140.85   40.59
  -8   4  -8    1.48   21.69
   8   4   8   33.09   31.21
   8  -5   0    2.78   26.94
  -8   5   0   11.55   25.68
   8   5   0   18.05   20.05
   8  -5   1   36.54   36.43
  -8   5  -1   52.02   21.83
   8   5   1   41.25   21.83
   8  -5   2    1.18   23.45
   8   5   2    6.63   22.59
  -8   5  -2   -3.11   30.84
   8  -5   3   -1.18   32.47
   8   5   3    7.85   22.17
   9   0   0  515.88   20.65
  -9   0  -1   31.53   10.59
   9   0   1    7.89    8.98
  -9   0  -3   -1.87   13.34
   9   0   3   14.64    7.64
  -9   0  -4  951.37   26.29
   9   0   4  825.83   22.07
  -9   0  -5    2.25   18.07
   9   0   5   -3.31   11.57
  -9   0  -6  155.49   19.37
   9   0   6  113.12   13.19
   9   0   7   24.27   13.43
   9   0   8 1050.85   35.60
   9   0   9   12.36   21.63
   9   0  10   -3.14   24.42
   9   0  11   22.77   26.59
   9   0  13   -1.32   25.09
   9   0  14   42.64   33.88
   9  -1   0  116.55   12.42
   9   1   0  103.97    6.50
  -9   1   0  109.94   11.63
   9  -1   1 1550.38   29.92
  -9   1  -1 1500.12   25.87
   9  -1   2    1.48    8.05
  -9   1  -2   18.60    8.32
   9   1   2   15.07    9.21
   9  -1   3   76.89   11.13
  -9   1  -3   49.17   10.26
   9   1   3   39.67   13.49
   9  -1   4   28.95    9.82
   9   1   4   15.98   13.20
  -9   1  -4    0.07   17.48
   9  -1   5 1676.48   35.90
  -9   1  -5 1438.45   38.58
   9   1   5 1613.25   47.89
   9  -1   6  424.07   25.28
   9   1   6  403.44   22.87
  -9   1  -6  392.15   24.05
   9  -1   7   83.45   12.79
   9   1   7   62.61   22.81
  -9   1  -7  104.65   19.82
   9  -1   8    7.70   15.39
   9   1   8   37.93   19.68
  -9   1  -8   32.44   20.55
   9  -1   9   64.19   25.47
   9   1   9   25.82   15.24
  -9   1  -9   29.87   15.21
   9  -1  10   -2.37   24.48
   9   1  10    8.86   19.04
  -9   1 -10   48.00   14.65
   9  -1  11   38.67   18.44
   9   1  11   91.29   26.41
   9  -1  12    1.35   25.23
   9   1  12   15.43   22.05
   9  -1  13    4.26   29.50
   9   1  13   13.93   36.15
   9  -1  14   17.45   31.45
   9   1  14    3.63   27.62
   9  -2   0  796.46   20.74
  -9   2   0  734.60   23.95
   9   2   0  810.68   18.81
   9  -2   1 1600.81   41.94
   9   2   1 1650.24   29.38
   9  -2   2 1520.37   35.82
   9   2   2 1444.55   27.99
   9  -2   3   70.78   12.92
  -9   2  -3   32.19   13.08
   9   2   3   59.98   12.53
   9  -2   4   56.31   15.40
   9   2   4   35.50   10.04
  -9   2  -4   96.08   17.61
   9  -2   5  121.88   15.11
  -9   2  -5   94.43   14.59
   9   2   5   77.71   18.51
   9  -2   6   -2.96   15.80
   9   2   6   87.79   21.52
  -9   2  -6   13.70   20.03
   9  -2   7   36.63   24.31
   9   2   7   35.96   12.87
  -9   2  -7   77.82   20.88
   9  -2   8   35.23   17.24
  -9   2  -8   24.03   13.87
   9  -2   9   22.44   15.16
   9   2   9   20.27   27.46
   9  -2  10   11.52   30.43
   9   2  10  -10.98   18.32
  -9   2 -10   22.67   28.76
   9  -2  11   50.60   18.72
   9   2  11   28.76   33.11
  -9   2 -11   68.80   30.56
   9  -2  12  -12.46   25.08
  -9   2 -12   94.66   25.75
   9   2  12   74.86   33.00
   9   2  13   -0.51   26.02
   9  -3   0  139.62   14.83
   9   3   0  222.70   14.38
  -9   3   0  138.22   23.27
   9  -3   1   48.08   21.21
   9   3   1   49.48    9.50
  -9   3  -1   59.85   14.04
   9  -3   2   18.79   23.97
  -9   3  -2   16.18   13.50
   9   3   2    3.90   14.95
   9  -3   3  269.59   19.91
   9   3   3  247.17   19.83
  -9   3  -3  266.91   25.80
   9  -3   4   22.26   18.98
   9   3   4   30.08   11.01
   9   3   4   15.95   10.33
  -9   3  -4   23.13   13.27
   9  -3   5   62.66   26.08
   9   3   5   94.68   13.99
   9   3   5   48.29   12.52
  -9   3  -5   65.54   14.10
   9  -3   6  140.54   32.79
   9   3   6  123.33   18.42
   9   3   6   96.07   17.76
  -9   3  -6  105.78   21.27
   9  -3   7   -9.40   21.13
  -9   3  -7   41.41   15.39
   9   3   7    3.70   25.84
   9   3   7   35.46   22.57
   9  -3   8   33.24   36.94
  -9   3  -8   49.54   18.13
   9   3   8   20.62   26.40
   9  -3   9   63.44   30.89
   9   3   9   22.36   19.06
   9   3   9  107.36   20.39
  -9   3  -9   17.35   24.59
   9  -3  10   63.18   22.12
   9   3  10   30.34   20.47
   9   3  10    7.75   22.23
  -9   3 -10   14.54   25.78
   9   3  11   76.19   23.65
   9   3  11   -3.98   29.15
  -9   3 -11   44.65   38.76
   9  -4   0    5.10   24.62
  -9   4   0   44.66   15.59
   9   4   0   40.05   15.57
   9  -4   1   -3.26   20.68
  -9   4  -1   19.95   15.26
   9   4   1    2.71   13.67
   9  -4   2   43.72   16.47
   9   4   2   60.94   17.53
  -9   4  -2   33.76   24.97
   9  -4   3   65.52   31.35
   9   4   3   13.98   22.61
  -9   4  -3  100.18   30.97
   9  -4   4   27.12   20.11
  -9   4  -4   54.00   17.54
   9   4   4   31.24   18.81
   9  -4   5   -5.94   22.21
   9   4   5    2.86   16.10
  -9   4  -5   39.05   19.72
   9  -4   6  -24.25   45.37
   9   4   6   15.61   16.41
  -9   4  -6   -5.64   23.77
   9  -4   7   85.67   38.07
   9   4   7    9.26   20.86
  -9   4  -7    7.01   33.26
   9  -4   8   28.40   36.59
   9   4   8   16.71   20.38
   9   4   8   12.84   30.97
  -9   4  -8   17.31   34.25
   9  -5   0   43.10   38.41
  -9   5   0    0.51   19.66
   9   5   0   13.45   18.73
   9  -5   1   12.45   26.65
  -9   5  -1   17.22   21.67
   9   5   1    1.23   21.15
  10   0   0 1862.92   46.46
 -10   0  -1    7.53    6.54
  10   0   1   -4.59   12.34
 -10   0  -2 1249.19   40.54
  10   0   2 1290.40   28.05
  10   0   3   30.43   10.84
 -10   0  -4  126.56   12.17
  10   0   4   87.41   11.67
 -10   0  -5   49.26   17.63
  10   0   5    2.97   11.28
 -10   0  -6   42.02   19.58
  10   0   6   35.03   19.78
  10   0   7   55.04   13.74
  10   0   8  300.56   19.70
  10   0   9   17.80   24.53
  10   0  10  135.97   27.78
  10   0  11  -17.35   30.71
  10   0  12   22.31   18.96
  10   0  13   29.95   27.53
  10  -1   0    7.08   14.87
 -10   1   0   52.70   10.26
  10   1   0    8.87    9.36
  10  -1   1   74.37   11.74
  10   1   1   58.87    7.47
 -10   1  -1   19.69    8.26
  10  -1   2  312.41   16.01
 -10   1  -2  332.27   14.95
  10   1   2  332.79   14.86
  10  -1   3   95.76   16.83
  10   1   3   86.62   12.37
 -10   1  -3   95.04   15.93
  10  -1   4   25.45   14.29
  10   1   4   36.61    9.92
 -10   1  -4   59.94   11.76
  10  -1   5   29.40   15.93
  10   1   5   23.04   16.72
 -10   1  -5   60.14   17.49
  10  -1   6   25.43   21.75
  10   1   6   21.83   11.07
 -10   1  -6    2.71   19.24
  10  -1   7   74.09   21.02
  10   1   7   29.54   15.65
 -10   1  -7   57.85   21.70
  10  -1   8   91.14   16.07
  10   1   8   40.26   12.82
 -10   1  -8   96.51   22.28
  10  -1   9   43.81   20.60
 -10   1  -9   12.60   19.07
  10   1   9   12.22   23.33
  10  -1  10   26.59   16.77
 -10   1 -10   20.99   20.50
  10   1  10   51.32   24.99
  10  -1  11    0.00   23.77
  10   1  11   -1.93   20.93
  10  -1  12   40.81   19.85
  10   1  12   36.19   28.99
  10  -1  13   37.49   23.34
  10   1  13    2.85   28.19
  10  -2   0  515.02   18.93
  10   2   0  570.60   15.39
 -10   2   0  582.02   24.76
  10  -2   1   -6.37   18.25
  10   2   1   -0.21    5.92
 -10   2  -1   22.87   15.06
  10  -2   2  322.76   16.16
 -10   2  -2  284.33   18.64
  10   2   2  278.92   18.40
  10  -2   3  509.80   25.54
  10   2   3  541.25   22.33
  10  -2   4   54.36   12.84
  10   2   4   38.19   16.49
  10  -2   5   63.14   19.41
  10   2   5    0.08   16.92
 -10   2  -5   34.35   17.00
  10  -2   6   85.60   16.40
  10   2   6  129.77   14.23
 -10   2  -6   94.20   17.91
  10  -2   7   36.41   14.69
  10   2   7   33.25   15.08
 -10   2  -7   50.34   14.59
  10  -2   8   44.21   27.85
 -10   2  -8    4.11   13.33
  10   2   8   51.47   22.58
  10  -2   9   20.67   34.09
  10   2   9    8.13   20.79
 -10   2  -9   10.22   21.70
  10  -2  10    3.25   23.37
 -10   2 -10   34.81   18.04
  10   2  10   71.04   32.18
  10  -2  11   40.27   21.22
  10   2  11   12.80   24.95
 -10   2 -11   36.64   37.92
  10  -2  12   -9.98   34.97
  10   2  12   -9.15   29.00
 -10   2 -12   42.91   35.84
  10  -3   0  303.02   21.18
 -10   3   0  404.62   21.58
  10   3   0  341.77   14.75
  10   3   0  365.77   16.26
  10  -3   1  133.17   16.15
  10   3   1   88.94   13.20
  10   3   1  134.73   14.23
 -10   3  -1  153.42   22.19
  10  -3   2  205.83   27.81
  10   3   2  228.78   15.80
  10   3   2  211.06   14.73
 -10   3  -2  216.99   21.21
  10  -3   3  482.82   33.41
  10   3   3  475.13   25.32
  10   3   3  520.69   24.76
 -10   3  -3  627.83   28.24
  10  -3   4    5.31   17.78
  10   3   4   -4.53   14.94
  10   3   4   27.62   18.27
 -10   3  -4   92.41   20.58
  10  -3   5   55.50   23.60
  10   3   5   18.61   13.42
 -10   3  -5   14.93   16.28
  10   3   5    4.45   20.36
  10  -3   6  150.00   27.96
  10   3   6   22.93   19.78
 -10   3  -6  165.06   20.29
  10   3   6  132.03   28.12
  10  -3   7   10.68   28.49
  10   3   7   63.95   16.74
 -10   3  -7   35.59   16.21
  10   3   7   12.82   27.03
  10  -3   8   47.63   26.22
  10   3   8   83.47   27.99
  10   3   8   49.72   25.99
 -10   3  -8   35.31   30.35
  10  -3   9   22.40   19.44
  10   3   9   27.05   19.37
 -10   3  -9   39.58   26.92
  10   3   9   29.91   34.46
  10  -3  10   17.97   21.58
 -10   3 -10   22.68   22.88
  10   3  10    9.44   40.33
  10   3  10   51.31   32.79
  10  -4   0    0.83   22.35
 -10   4   0   22.26   15.88
  10   4   0   18.86   12.57
  10  -4   1  100.41   29.09
 -10   4  -1  133.42   20.85
  10   4   1  170.88   19.40
  10  -4   2   16.99   22.17
  10   4   2   69.36   20.33
 -10   4  -2   56.64   22.62
  10  -4   3   10.25   25.07
  10   4   3    9.18   17.34
 -10   4  -3   78.52   26.52
  10  -4   4   23.89   20.55
  10   4   4   45.56   23.96
 -10   4  -4   45.10   30.86
  10  -4   5   23.42   35.32
  10   4   5   11.20   17.37
 -10   4  -5    1.93   21.66
  10   4   5    0.15   25.85
  10  -4   6  103.15   37.87
  10   4   6  139.49   21.99
 -10   4  -6   51.94   19.56
  10   4   6   72.03   25.15
  10  -4   7   15.29   34.63
  10   4   7   19.92   21.28
 -10   4  -7   -3.80   25.50
  10   4   7   49.04   29.69
  10  -5   0   33.58   38.67
 -10   5   0   44.34   24.28
 -11   0  -1    0.86   13.68
  11   0   1    7.08   13.51
 -11   0  -2  648.02   19.53
  11   0   2  648.24   20.46
 -11   0  -3    9.46   10.17
  11   0   3   15.05   16.47
 -11   0  -4   -1.20   12.46
  11   0   4    7.33   17.44
  11   0   5   -7.08   17.13
 -11   0  -6   52.26   18.67
  11   0   6   40.42   12.06
  11   0   7   17.35   23.32
  11   0   8  120.90   17.36
  11   0   9   24.51   17.91
  11   0  10   47.01   17.02
  11   0  11   42.21   18.94
  11   0  12   -2.36   27.36
  11   0  13   14.04   23.47
  11  -1   0 3311.03   64.78
 -11   1   0 3445.53   39.63
  11   1   0 3117.84   51.56
  11  -1   1 1115.19   27.21
 -11   1  -1 1033.11   24.01
  11  -1   2   62.50   12.10
 -11   1  -2   94.48   11.50
  11   1   2  126.23   14.74
  11  -1   3   29.70   10.85
  11   1   3   23.34   13.74
 -11   1  -3   85.57   16.83
  11  -1   4   27.24   19.14
 -11   1  -4    7.10   11.01
  11   1   4    2.41   16.73
  11  -1   5  453.91   21.40
  11   1   5  482.76   19.88
 -11   1  -5  470.11   22.03
  11  -1   6   45.49   14.81
  11   1   6   68.95   12.85
 -11   1  -6   52.16   13.59
  11  -1   7   21.47   22.75
  11   1   7   20.31   13.22
 -11   1  -7   28.87   13.68
  11  -1   8   19.47   20.08
  11   1   8   26.92   11.38
 -11   1  -8   13.47   23.57
  11  -1   9   98.60   20.82
  11   1   9   17.24   18.85
 -11   1  -9   68.51   25.76
  11  -1  10   -1.65   20.72
  11   1  10    3.25   22.18
 -11   1 -10   11.45   24.68
  11  -1  11   -7.32   22.84
  11   1  11   12.61   27.50
  11  -1  12   -9.95   23.20
  11   1  12   76.79   22.15
  11  -2   0  381.82   23.54
 -11   2   0  458.73   19.23
  11   2   0  391.75   15.28
  11  -2   1  450.19   23.40
  11   2   1  518.99   15.83
 -11   2  -1  583.65   25.15
  11  -2   2   21.10   20.90
 -11   2  -2    0.51   12.41
  11   2   2   21.35   12.29
  11  -2   3   47.01   20.27
  11   2   3   29.54   10.37
 -11   2  -3   34.04   19.06
  11  -2   4  501.79   23.28
 -11   2  -4  471.45   22.82
  11   2   4  512.23   25.19
  11  -2   5    1.18   11.10
  11   2   5   57.49   18.31
 -11   2  -5   18.00   21.37
  11  -2   6  368.35   33.28
  11   2   6  350.52   22.61
 -11   2  -6  382.36   30.63
  11  -2   7    6.29   28.59
  11   2   7    0.80   13.80
 -11   2  -7   49.54   21.85
  11  -2   8   87.52   18.88
  11   2   8   87.36   25.80
 -11   2  -8   32.79   26.12
  11  -2   9   18.25   36.11
  11   2   9   86.00   23.70
 -11   2  -9   33.43   32.39
  11  -2  10    6.22   20.14
  11   2  10   -1.99   25.09
 -11   2 -10   -4.91   23.04
  11  -2  11   13.16   40.26
 -11   2 -11   58.60   26.54
  11   2  11   42.72   33.51
  11  -3   0   27.40   13.59
 -11   3   0   67.58   14.51
  11   3   0   13.56   12.22
  11   3   0    9.78   10.85
  11  -3   1   68.80   14.26
  11   3   1   69.39    9.40
  11   3   1   57.02   13.71
 -11   3  -1   75.97   19.55
  11  -3   2  145.29   21.63
  11   3   2  149.14   15.01
 -11   3  -2   94.40   17.50
  11   3   2  120.71   16.40
  11  -3   3   53.38   27.04
  11   3   3   25.61   10.81
 -11   3  -3   44.43   14.32
  11   3   3   85.40   18.67
  11  -3   4  157.41   21.25
  11   3   4  129.89   15.10
  11   3   4  130.49   20.53
 -11   3  -4  108.19   22.61
  11  -3   5    7.01   22.10
  11   3   5   47.99   21.43
  11   3   5    7.70   25.10
 -11   3  -5   76.32   25.39
  11  -3   6   84.94   29.24
  11   3   6    0.58   13.93
 -11   3  -6   -2.63   22.30
  11   3   6   17.31   27.81
  11  -3   7  168.86   33.25
 -11   3  -7  120.88   23.90
  11   3   7   92.64   27.05
  11   3   7   75.20   29.10
  11  -3   8   26.67   20.81
  11   3   8   20.99   16.36
  11   3   8    4.07   20.38
 -11   3  -8   -0.43   26.18
  11  -3   9   12.45   21.95
  11   3   9   14.35   23.94
  11   3   9    5.61   34.65
 -11   3  -9   29.47   35.28
  11  -4   0   97.45   30.79
 -11   4   0  127.90   20.42
  11   4   0   97.88   13.69
  11   4   0  114.75   15.18
  11  -4   1  -14.77   23.32
 -11   4  -1   -6.18   20.61
  11   4   1    7.73   16.83
  11   4   1    7.91   16.20
  11  -4   2    7.59   29.75
 -11   4  -2    4.73   22.77
  11   4   2   80.62   19.41
  11   4   2   27.63   18.25
  11  -4   3   64.84   24.76
  11   4   3    3.83   15.31
  11   4   3    8.06   22.11
 -11   4  -3   -6.28   30.28
  11  -4   4   39.42   35.44
  11   4   4   34.20   14.16
  11   4   4   47.88   22.33
 -11   4  -4   55.40   32.66
  11  -4   5   26.73   33.36
  11   4   5   10.59   25.88
  11   4   5   41.09   24.58
 -11   4  -5   28.03   26.40
  11  -4   6   56.77   42.16
  11   4   6   89.37   19.92
  11   4   6   13.25   27.31
 -11   4  -6   29.67   30.00
 -12   0   0 3030.50  107.98
 -12   0  -1    0.14    8.73
  12   0   1    1.48   13.06
 -12   0  -2  484.43   24.07
  12   0   2  323.59   18.59
 -12   0  -3  -11.53   11.61
  12   0   3   -5.09   11.40
 -12   0  -4  689.65   25.04
  12   0   4  474.61   25.44
 -12   0  -5   23.31   12.95
  12   0   5   28.13   12.76
  12   0   6  712.87   28.81
  12   0   7   25.76   22.43
  12   0   8  295.50   22.91
  12   0   9   25.35   21.27
  12   0  10   19.22   24.50
  12   0  11   12.14   24.67
  12   0  12  134.21   27.38
  12  -1   0  619.42   26.04
  12   1   0  578.86   18.31
 -12   1   0  608.52   21.37
  12  -1   1  177.53   18.88
  12   1   1  124.56   10.54
 -12   1  -1   87.38   10.62
  12  -1   2   46.51   20.41
  12   1   2   46.09   12.59
 -12   1  -2   46.69   17.93
  12  -1   3  297.63   24.71
  12   1   3  292.90   15.25
 -12   1  -3  266.89   16.95
  12  -1   4  189.87   17.14
  12   1   4  288.58   19.97
 -12   1  -4  302.78   22.97
  12  -1   5   30.01   11.42
  12   1   5   45.49   11.17
 -12   1  -5   18.03   20.37
  12  -1   6   40.80   16.25
  12   1   6  117.85   22.20
 -12   1  -6   17.26   22.73
  12  -1   7   23.65   30.86
 -12   1  -7   79.57   18.31
  12   1   7   37.89   21.65
  12  -1   8   82.53   18.64
 -12   1  -8  174.80   23.59
  12  -1   9   24.68   28.70
  12   1   9    3.16   28.10
 -12   1  -9   75.08   27.88
  12  -1  10   41.26   17.06
 -12   1 -10   25.99   16.98
  12   1  10   15.45   31.97
  12  -1  11   11.41   24.43
  12   1  11    9.54   22.94
  12  -1  12   -0.60   26.85
  12   1  12    8.01   25.58
  12  -2   0  147.02   21.26
 -12   2   0  230.81   15.87
  12   2   0  184.19   11.65
  12  -2   1   81.68   19.73
  12   2   1  146.36   13.06
 -12   2  -1  169.30   22.44
  12  -2   2    8.60   26.83
 -12   2  -2   27.92   12.65
  12   2   2   11.09   14.20
  12  -2   3  100.08   16.81
  12   2   3   93.24   15.30
 -12   2  -3   54.66   17.63
  12  -2   4  168.37   31.00
  12   2   4  109.63   15.38
 -12   2  -4  171.03   17.47
  12  -2   5  101.54   13.83
 -12   2  -5  197.15   18.37
  12   2   5  176.48   22.43
  12  -2   6  261.69   20.50
 -12   2  -6  319.64   23.91
  12   2   6  379.12   29.22
  12  -2   7   35.84   16.18
  12   2   7   -5.97   19.63
 -12   2  -7   23.76   21.69
  12  -2   8   34.27   29.09
  12   2   8    2.70   21.72
 -12   2  -8   83.38   19.38
  12  -2   9   15.46   19.37
  12   2   9  -11.68   29.75
 -12   2  -9   43.47   31.79
  12  -2  10  -13.87   36.94
  12   2  10    0.99   23.98
 -12   2 -10   44.13   31.01
  12  -2  11   -4.72   27.14
  12   2  11   40.88   19.92
 -12   2 -11   12.14   26.98
  12  -3   0   15.42   25.98
 -12   3   0   34.85   17.30
  12   3   0   68.34   12.78
  12   3   0   37.55   11.49
  12  -3   1  210.19   25.74
  12   3   1  107.68   11.11
  12   3   1  179.00   17.41
 -12   3  -1  219.08   24.77
  12  -3   2    4.00   19.75
 -12   3  -2    1.92   15.69
  12   3   2   17.56   18.88
  12   3   2    8.18   14.82
  12  -3   3   12.76   29.77
 -12   3  -3   19.86   14.78
  12   3   3   -9.01   20.62
  12   3   3   31.10   17.17
  12  -3   4    3.56   20.72
 -12   3  -4    0.00   17.11
  12   3   4   39.11   21.24
  12   3   4    6.15   19.66
  12  -3   5    9.28   22.47
  12   3   5   11.25   13.82
  12   3   5   18.70   25.02
 -12   3  -5   44.28   24.18
  12  -3   6   40.47   19.41
  12   3   6   21.67   14.83
  12   3   6   -2.83   16.83
 -12   3  -6  -12.79   32.25
  12  -3   7   68.81   22.79
  12   3   7   39.98   17.29
  12   3   7   37.23   25.08
 -12   3  -7  168.91   34.68
  12  -3   8   15.61   27.03
  12   3   8  -12.66   26.24
 -12   3  -8   21.35   20.82
  12   3   8   49.30   25.91
  12  -4   0   10.02   26.29
 -12   4   0  -12.94   23.36
  12   4   0   17.82   11.96
  12   4   0   49.62   12.97
  12  -4   1   12.34   33.00
 -12   4  -1   45.20   18.57
  12   4   1   79.12   15.79
  12   4   1    4.62   17.24
  12  -4   2    3.15   25.59
  12   4   2   25.95   11.08
 -12   4  -2   48.26   20.20
  12   4   2   47.93   18.14
  12  -4   3   12.93   26.25
 -12   4  -3   22.41   21.16
  12   4   3   25.18   23.79
  12   4   3   33.79   23.31
  12  -4   4   33.52   35.51
 -12   4  -4   14.47   22.95
  12   4   4   36.02   25.84
  12   4   4   58.53   23.81
  12  -4   5   13.89   39.39
  12   4   5   32.19   15.29
 -12   4  -5  106.57   24.44
  12   4   5    6.58   25.99
 -13   0   0 3127.54   75.93
 -13   0  -1   12.81   13.78
  13   0   1   15.59   14.20
 -13   0  -2 2653.48   61.15
  13   0   2 2262.54   50.54
 -13   0  -3   -3.11   17.49
  13   0   3    0.88   13.47
 -13   0  -4   55.58   17.84
  13   0   4   29.07   11.56
 -13   0  -5  -17.71   15.60
  13   0   5   38.08   13.84
  13   0   6  259.88   25.54
  13   0   7   34.25   16.52
  13   0   8    4.73   27.67
  13   0   9   -5.66   16.63
  13   0  10   63.89   21.76
  13   0  11   12.45   20.94
  13  -1   0   10.74   13.62
  13   1   0    7.82    7.21
 -13   1   0   48.01   14.00
 -13   1  -1  128.37   13.52
  13   1   1  237.86   16.28
  13  -1   2  690.01   25.73
  13   1   2  685.11   22.89
 -13   1  -2  707.48   29.53
  13  -1   3   92.10   13.99
  13   1   3   47.90   10.55
 -13   1  -3   65.71   15.65
  13  -1   4  233.96   19.14
  13   1   4  229.42   16.76
 -13   1  -4  214.78   17.62
  13  -1   5   32.10   20.21
 -13   1  -5    6.05   16.23
  13   1   5   65.93   21.23
  13  -1   6  344.61   21.10
  13   1   6  297.73   21.32
 -13   1  -6  252.94   21.12
  13  -1   7   36.46   17.10
  13   1   7   51.76   15.40
 -13   1  -7   26.86   24.22
  13  -1   8   26.69   29.86
 -13   1  -8  125.27   23.36
  13  -1   9  100.41   31.06
 -13   1  -9   94.29   20.37
  13  -1  10   78.05   23.75
  13   1  10  335.44   45.51
  13  -1  11   62.13   22.97
  13   1  11   14.98   20.90
  13  -2   0   89.89   19.61
  13   2   0    8.32    8.25
 -13   2   0   23.88   22.00
  13  -2   1  110.71   21.12
 -13   2  -1   91.41   13.88
  13   2   1   62.51   12.83
  13  -2   2   98.30   23.68
  13   2   2   94.86   10.75
 -13   2  -2  124.65   16.52
  13  -2   3   39.02   14.09
  13   2   3   16.92   17.36
 -13   2  -3   63.78   26.87
  13  -2   4   23.13   14.90
  13   2   4    3.92   14.14
 -13   2  -4  120.45   22.54
  13  -2   5  137.68   26.30
  13   2   5   74.11   18.89
 -13   2  -5   86.85   26.45
  13  -2   6   67.80   27.12
  13   2   6   35.71   19.93
 -13   2  -6   50.44   26.37
  13  -2   7   -1.72   19.65
  13   2   7   17.06   24.93
 -13   2  -7  180.47   30.10
  13  -2   8    5.33   16.96
  13   2   8   -3.45   20.92
 -13   2  -8  107.64   32.71
  13  -2   9   49.87   35.60
  13   2   9   33.55   19.35
 -13   2  -9   31.12   21.77
  13  -2  10   12.58   25.81
 -13   2 -10    5.78   31.39
  13   2  10   45.46   29.79
  13  -3   0   -0.99   17.00
  13   3   0   32.36    8.26
  13   3   0   21.06   12.51
 -13   3   0    3.97   27.73
  13  -3   1   53.83   24.83
  13   3   1   97.65   11.00
  13   3   1   60.89   13.01
 -13   3  -1   11.81   25.83
  13  -3   2   96.02   20.67
 -13   3  -2   51.90   15.54
  13   3   2   68.75   17.62
  13   3   2   47.68   16.95
  13  -3   3   18.96   29.09
  13   3   3   36.04   11.35
 -13   3  -3   46.88   16.29
  13   3   3   15.68   19.96
  13  -3   4    1.65   20.58
  13   3   4   26.14   12.56
 -13   3  -4   -1.92   20.27
  13   3   4   26.81   20.23
  13  -3   5   -9.12   23.83
  13   3   5  -16.98   17.89
  13   3   5   32.53   16.43
 -13   3  -5    6.14   20.19
  13  -3   6   12.01   25.22
  13   3   6    3.97   18.23
 -13   3  -6   81.48   20.49
  13   3   6   10.70   26.22
  13  -3   7   -0.43   25.35
 -13   3  -7   57.88   22.53
  13   3   7   80.47   30.67
  13   3   7   70.45   26.79
  13  -3   8   -2.45   40.58
  13   3   8   15.25   25.13
 -13   3  -8   -3.36   23.99
  13   3   8   35.19   34.42
  13  -4   0  245.76   25.38
 -13   4   0  259.47   25.65
  13   4   0  280.80   18.46
  13   4   0  190.47   21.01
  13  -4   1  139.10   35.04
 -13   4  -1   18.23   26.94
  13   4   1   13.66   17.65
  13   4   1   16.11   16.83
  13  -4   2   10.05   24.53
 -13   4  -2   56.56   26.61
  13   4   2   49.46   19.20
  13   4   2   27.07   18.19
  13  -4   3   22.16   35.43
 -13   4  -3   26.63   28.91
  13   4   3    6.19   25.49
  13   4   3   -2.61   21.60
  13  -4   4   34.92   33.86
 -13   4  -4   28.79   19.93
  13   4   4  -11.92   24.91
  13   4   4   87.74   22.66
  14   0   0 8051.35  127.08
 -14   0  -1   38.49   11.23
  14   0   1   26.69   20.31
  14   0   2  949.90   28.77
 -14   0  -3   18.92   16.92
  14   0   3   -6.05   17.07
 -14   0  -4  133.01   18.48
  14   0   4  129.43   15.56
 -14   0  -5   49.28   20.70
  14   0   5    4.44   13.25
 -14   0  -6  105.27   19.00
  14   0   6   60.35   23.85
  14   0   7   10.54   16.47
  14   0   8   41.67   34.26
  14   0   9  -22.69   35.58
  14   0  10   23.96   35.91
  14  -1   0  589.40   23.21
  14   1   0  658.56   22.75
 -14   1   0  502.37   24.01
  14  -1   1   30.80   13.53
 -14   1  -1    8.43   12.98
  14   1   1    0.00   13.51
  14  -1   2    8.63   19.76
  14   1   2   23.30   15.63
 -14   1  -2    7.79   19.62
  14  -1   3  289.34   19.38
  14   1   3  284.36   24.01
 -14   1  -3  199.84   26.41
  14  -1   4 1189.50   44.58
  14   1   4 1168.99   36.84
 -14   1  -4 1327.52   39.73
  14  -1   5    9.44   27.80
  14   1   5   32.60   15.95
 -14   1  -5   53.25   20.26
  14  -1   6  160.29   23.18
 -14   1  -6  170.86   20.97
  14   1   6  155.14   24.73
  14  -1   7   75.33   18.71
 -14   1  -7   20.59   20.76
  14  -1   8   -9.18   29.95
  14   1   8    1.37   21.38
 -14   1  -8   57.73   33.02
  14  -1   9   24.35   20.51
  14   1   9   -2.94   24.04
 -14   1  -9   33.87   23.58
  14  -1  10   31.34   23.07
  14   1  10   33.16   21.72
  14  -2   0    2.21   25.19
  14   2   0   -1.90   12.29
 -14   2   0   23.01   21.41
  14  -2   1  200.90   23.36
 -14   2  -1  266.51   21.04
  14   2   1  228.31   17.29
  14  -2   2   76.21   16.63
 -14   2  -2   46.81   12.81
  14   2   2   59.30   14.45
  14  -2   3   65.05   24.11
 -14   2  -3   10.24   17.64
  14   2   3   26.00   16.26
  14  -2   4   19.72   15.96
  14   2   4   20.11   11.91
 -14   2  -4   17.88   24.21
  14  -2   5   49.40   18.82
  14   2   5   63.49   21.76
 -14   2  -5  149.69   29.80
  14  -2   6   64.33   16.24
 -14   2  -6   27.33   15.88
  14   2   6   92.69   22.58
  14  -2   7  233.80   35.92
 -14   2  -7  291.79   24.70
  14   2   7  351.34   29.48
  14  -2   8    4.46   24.52
 -14   2  -8    2.65   24.31
  14   2   8   72.26   28.84
  14  -2   9   28.11   21.93
  14   2   9   46.42   32.14
 -14   2  -9   31.94   38.09
  14  -3   0   41.10   16.41
  14   3   0   45.17    9.33
  14   3   0   25.25   13.54
 -14   3   0   80.07   21.62
  14  -3   1  117.39   23.57
  14   3   1  108.98   16.67
  14   3   1  127.95   16.39
 -14   3  -1  159.53   26.29
  14  -3   2    8.09   17.96
  14   3   2   12.91   13.87
  14   3   2   19.97    9.18
 -14   3  -2   33.33   17.74
  14  -3   3   57.54   30.77
  14   3   3   27.41   11.93
 -14   3  -3   30.06   17.57
  14   3   3   19.59   18.93
  14  -3   4   29.37   27.44
  14   3   4   12.08   12.51
 -14   3  -4   58.18   16.66
  14   3   4   29.83   21.53
  14  -3   5   60.31   31.60
  14   3   5   -7.47   20.66
 -14   3  -5   26.06   19.14
  14   3   5   23.41   25.41
  14  -3   6    7.98   39.03
  14   3   6   -1.55   18.48
  14   3   6   23.19   26.32
 -14   3  -6   26.46   34.43
  14  -3   7   42.12   34.87
  14   3   7   -5.52   19.57
  14   3   7   12.47   29.02
 -14   3  -7   23.64   37.76
  14  -4   0  -10.60   39.36
 -14   4   0   36.69   19.57
  14   4   0    1.06   12.45
  14   4   0   38.43   14.67
  14  -4   1   -2.92   27.04
 -14   4  -1   67.20   24.22
  14   4   1   -2.90   19.74
  14   4   1   13.51   15.89
  14  -4   2    3.46   21.82
 -14   4  -2   -8.68   27.51
  14   4   2   31.67   19.86
  14   4   2   -0.54   18.48
  14  -4   3   23.14   35.58
  14   4   3    2.31   13.51
 -14   4  -3   16.92   27.63
  14   4   3   33.39   20.58
  15   0   0 5930.69  107.10
 -15   0  -1   22.50    9.58
  15   0   1    4.10   22.35
 -15   0  -2 2468.38   58.26
  15   0   2 2478.85   57.15
 -15   0  -3   42.95   22.29
  15   0   3   10.10   19.83
 -15   0  -4  575.71   31.40
  15   0   4  494.10   28.17
 -15   0  -5   35.11   16.39
  15   0   5   45.50   26.40
 -15   0  -6   -7.34   20.91
  15   0   6   38.50   27.25
  15   0   7  -10.20   19.01
  15   0   8   13.84   16.66
  15   0   9   16.26   34.78
  15  -1   0  897.01   31.95
  15   1   0 1061.91   26.73
 -15   1   0 1053.30   31.27
  15  -1   1   28.32   23.94
  15   1   1   27.86   10.24
 -15   1  -1   61.21   13.83
  15  -1   2  214.77   18.27
 -15   1  -2  189.99   18.07
  15   1   2  136.22   19.44
  15  -1   3 1085.61   43.17
  15   1   3 1060.10   34.71
 -15   1  -3 1053.09   34.09
  15  -1   4  101.25   31.00
  15   1   4   26.87   12.57
 -15   1  -4   12.34   14.15
  15  -1   5  152.47   25.50
 -15   1  -5  171.83   22.27
  15   1   5  265.77   22.50
  15  -1   6   56.65   30.55
  15   1   6   28.92   15.98
 -15   1  -6   76.97   20.46
  15  -1   7  107.45   22.45
  15   1   7   63.06   29.34
 -15   1  -7   73.11   29.89
  15  -1   8   54.75   34.08
 -15   1  -8   49.14   23.56
  15   1   8   77.49   34.47
  15  -1   9   10.29   27.52
  15   1   9   64.75   29.67
  15  -2   0   20.24   27.97
  15   2   0   72.85   12.23
 -15   2   0   29.76   20.05
  15  -2   1    1.67   19.41
 -15   2  -1   70.76   16.32
  15   2   1   18.69   14.08
  15  -2   2    2.45   20.82
 -15   2  -2    2.15   16.31
  15   2   2   83.38   17.47
  15  -2   3   15.43   18.43
 -15   2  -3   24.13   21.07
  15   2   3   16.13   19.08
  15  -2   4   -7.48   32.63
 -15   2  -4   33.70   13.78
  15   2   4   12.27   19.20
  15  -2   5   68.97   34.62
 -15   2  -5   49.05   18.47
  15   2   5    8.36   25.99
  15  -2   6  243.38   25.18
  15   2   6  126.82   18.32
 -15   2  -6  170.54   24.08
  15  -2   7   81.67   21.47
  15   2   7  182.28   21.85
 -15   2  -7  278.55   44.01
  15  -2   8   51.69   36.48
  15   2   8   62.70   22.29
 -15   2  -8   53.80   28.06
  15  -3   0   94.46   19.16
  15   3   0  137.68   15.14
  15   3   0   70.40   11.87
 -15   3   0   34.24   28.27
  15  -3   1    8.91   28.05
  15   3   1   25.73   17.06
  15   3   1   -8.10   16.23
 -15   3  -1   -8.59   29.24
  15  -3   2    9.58   25.30
  15   3   2   24.78   21.81
  15   3   2    9.43   16.26
  15  -3   3   20.64   23.16
  15   3   3   65.94   21.36
  15   3   3   14.29   21.74
 -15   3  -3   -1.95   33.80
  15  -3   4   95.46   31.15
  15   3   4   99.93   22.40
  15   3   4   36.22   23.14
 -15   3  -4   25.98   34.39
  15  -3   5  -16.71   42.08
  15   3   5   12.40   21.36
  15   3   5   22.10   26.35
 -15   3  -5   12.26   36.03
  15  -3   6   64.26   25.59
  15   3   6    6.71   18.24
  15   3   6   17.24   15.83
 -15   3  -6   16.42   37.61
  15  -4   0  -16.69   39.02
 -15   4   0   -6.07   29.16
  15   4   0    2.87   14.19
  15   4   0   11.02   13.30
  15  -4   1   14.49   27.87
 -15   4  -1   10.87   26.33
  15   4   1   19.99   18.91
  15   4   1   26.96   15.37
 -16   0   0 3887.25   99.91
 -16   0  -1    7.83   22.58
  16   0   1   18.01   21.57
 -16   0  -2 2085.99   55.34
  16   0   2 1856.18   51.71
 -16   0  -3    3.59   16.81
  16   0   3    6.63   26.25
 -16   0  -4   57.09   27.76
  16   0   4   41.79   26.80
 -16   0  -5   23.12   15.80
  16   0   5   72.70   23.76
  16   0   6   23.25   17.20
  16   0   7   23.56   36.71
  16   0   8   20.90   20.12
  16   0   9   19.92   33.83
  16  -1   0   35.49   12.24
 -16   1   0   68.37   13.56
  16   1   0   36.10   15.43
  16  -1   1 1085.96   36.06
 -16   1  -1  913.62   31.60
  16   1   1 1020.98   31.52
  16  -1   2  164.15   27.35
  16   1   2  215.68   16.73
 -16   1  -2  225.92   21.21
  16  -1   3   18.76   26.07
 -16   1  -3    4.47   17.74
  16   1   3    9.68   20.99
  16  -1   4  555.40   30.66
 -16   1  -4  421.65   25.03
  16   1   4  418.35   31.57
  16  -1   5  417.72   27.60
  16   1   5  542.29   29.39
 -16   1  -5  629.61   37.37
  16  -1   6   11.78   28.32
  16   1   6   60.08   26.38
 -16   1  -6   69.06   28.77
  16  -1   7   14.90   19.29
  16   1   7    2.09   20.99
 -16   1  -7  -16.90   30.85
  16  -1   8   18.65   36.10
  16   1   8   26.04   20.44
 -16   1  -8  -18.77   35.11
  16  -2   0   50.86   31.35
 -16   2   0   37.32   14.14
  16   2   0   72.96   11.74
  16  -2   1   16.67   14.86
 -16   2  -1  -12.48   16.71
  16   2   1   -1.68   14.20
  16  -2   2   85.98   26.70
 -16   2  -2   31.99   15.41
  16   2   2   39.55   18.62
  16  -2   3   54.09   17.61
 -16   2  -3    0.27   20.25
  16   2   3   18.48   22.62
  16  -2   4  201.08   24.86
 -16   2  -4  146.36   22.52
  16   2   4  216.35   24.26
  16  -2   5   71.02   18.38
  16   2   5   41.10   18.77
 -16   2  -5  142.22   31.59
  16  -2   6   42.80   41.57
  16   2   6   21.51   23.46
 -16   2  -6   24.46   31.36
  16  -2   7   78.99   35.08
 -16   2  -7   35.35   26.91
  16   2   7   92.54   35.13
  16  -3   0   66.45   21.60
 -16   3   0   54.56   18.30
  16   3   0   37.52   13.64
  16   3   0   60.64   12.64
  16  -3   1   91.97   31.56
  16   3   1   15.04   11.25
  16   3   1   -0.88   14.37
 -16   3  -1  -13.17   31.74
  16  -3   2    4.56   28.19
  16   3   2   13.43   25.42
  16   3   2   -0.53   18.34
 -16   3  -2   66.59   34.44
  16  -3   3   21.20   26.57
  16   3   3   71.80   14.66
  16   3   3   17.30   11.39
 -16   3  -3   61.17   28.91
  16  -3   4   10.07   26.48
  16   3   4   49.05   24.63
  16   3   4   38.89   20.98
 -16   3  -4   31.72   32.59
 -17   0   0 2470.79   66.97
 -17   0  -1    6.32   21.10
  17   0   1    0.68   23.74
 -17   0  -2 2126.78   54.62
  17   0   2 1858.98   55.05
 -17   0  -3  112.68   27.45
  17   0   3   32.00   21.98
 -17   0  -4   66.77   17.40
  17   0   4  148.39   28.98
 -17   0  -5  141.26   35.53
  17   0   5    2.29   30.44
  17   0   6   45.14   20.29
  17   0   7    1.32   34.85
  17   0   8    2.30   22.76
  17  -1   0   72.17   25.39
 -17   1   0   67.81   14.48
  17   1   0   22.62   17.31
  17  -1   1   -0.61   18.57
 -17   1  -1    5.67   15.97
  17   1   1   46.31   16.90
  17  -1   2   62.24   32.60
  17   1   2   34.18   13.05
 -17   1  -2   48.02   16.56
  17  -1   3  304.64   23.10
  17   1   3  306.27   20.59
 -17   1  -3  294.04   24.35
  17  -1   4   77.09   20.18
  17   1   4   35.91   16.09
 -17   1  -4   93.33   29.54
  17  -1   5   76.99   20.08
 -17   1  -5   71.25   19.60
  17   1   5   56.35   24.36
  17  -1   6   45.26   34.67
  17   1   6   51.89   19.93
 -17   1  -6   22.98   24.25
  17  -1   7   -5.59   28.89
  17   1   7   -3.97   32.80
 -17   1  -7   27.26   34.80
  17  -2   0    9.54   15.19
 -17   2   0   22.28   20.60
  17   2   0   50.95   14.08
  17  -2   1   -7.32   30.87
 -17   2  -1    7.07   17.71
  17   2   1    1.00   15.87
  17  -2   2   30.06   17.43
  17   2   2   46.22   13.57
 -17   2  -2   21.13   16.02
  17  -2   3   36.74   35.69
  17   2   3  -13.77   14.34
 -17   2  -3    0.65   19.65
  17  -2   4   27.53   35.48
  17   2   4   22.51   24.60
 -17   2  -4    5.30   38.15
  17   2   5   77.36   28.30
 -17   2  -5   87.00   32.84
  17  -2   6  -22.03   29.42
 -17   2  -6   48.31   24.50
  17   2   6  -11.26   25.00
  17  -3   0    6.68   24.21
 -17   3   0   34.36   21.33
  17   3   0   23.89   14.08
  17   3   0    6.27   12.76
  17  -3   1   79.06   34.24
 -17   3  -1    5.29   25.02
  17   3   1   61.70   17.72
  17   3   1   41.57   15.57
  17  -3   2   31.67   38.57
  17   3   2   15.70   11.63
  17   3   2   20.18   19.57
 -17   3  -2  -12.53   30.15
  17  -3   3   24.56   39.27
  17   3   3   -2.45   14.42
  17   3   3   32.99   23.83
 -17   3  -3   51.64   31.49
 -18   0   0  887.09   34.78
  18   0   0  980.20   41.78
 -18   0  -1   -7.69   15.38
  18   0   1  -10.26   15.79
 -18   0  -2  137.26   28.29
  18   0   2   54.59   24.52
 -18   0  -3    9.02   24.15
  18   0   3  -12.26   29.52
 -18   0  -4   50.16   29.28
  18   0   4  -13.77   32.17
 -18   0  -5   16.06   17.14
  18   0   5   57.21   27.03
  18   0   6  107.49   24.16
  18   0   7   13.01   36.36
  18  -1   0   30.77   19.86
  18   1   0   76.13   13.61
 -18   1   0   73.12   16.09
  18  -1   1   38.43   25.36
  18   1   1   19.43   13.61
 -18   1  -1   -8.22   19.79
  18  -1   2   12.08   16.79
 -18   1  -2   18.31   16.43
  18   1   2  -13.49   26.31
  18  -1   3   33.25   24.48
  18   1   3   58.74   25.82
 -18   1  -3   39.07   27.91
  18  -1   4   19.22   20.35
 -18   1  -4   10.81   24.33
  18   1   4   48.64   25.42
  18  -1   5   -7.39   27.19
  18   1   5   13.42   21.58
 -18   1  -5   23.19   22.68
  18  -1   6   -3.05   27.33
  18   1   6  -29.75   35.63
 -18   1  -6   27.89   40.68
  18  -2   0   10.97   21.92
 -18   2   0   19.59   16.81
  18   2   0   42.95   16.48
  18  -2   1    4.71   29.90
 -18   2  -1   38.03   17.87
  18   2   1    7.62   18.26
  18  -2   2    8.82   32.37
  18   2   2   28.39   13.07
 -18   2  -2   -0.68   22.42
  18  -2   3   12.23   27.13
  18   2   3   23.19   24.13
 -18   2  -3   33.93   35.77
  18  -2   4   12.74   21.08
  18   2   4   24.31   25.63
 -18   2  -4   51.73   32.51
  18  -2   5   20.73   40.07
 -18   2  -5   -8.04   30.15
  18   2   5   99.37   26.97
  18  -3   0   23.13   25.22
 -18   3   0    3.49   20.35
  18   3   0   39.15   16.20
  18   3   0   15.06   13.33
  18  -3   1   72.76   23.81
 -18   3  -1  125.52   24.96
  18   3   1  115.56   21.77
  18   3   1   92.96   17.59
  18  -3   2   13.18   46.62
  18   3   2   -2.92   13.74
  18   3   2   35.37   23.25
 -18   3  -2    6.17   34.39
 -19   0   0  921.00   51.39
 -19   0  -1   41.84   24.58
  19   0   1   94.00   16.15
 -19   0  -2   29.04   28.80
  19   0   2   38.26   28.38
 -19   0  -3    4.05   22.36
  19   0   3   99.05   28.60
 -19   0  -4   65.87   21.19
  19   0   4   59.89   32.58
  19   0   5    6.54   24.90
  19  -1   0   43.59   26.46
  19   1   0   43.96   13.71
 -19   1   0   44.87   16.93
  19  -1   1    8.71   18.62
 -19   1  -1   26.21   17.60
  19   1   1   -2.38   23.43
  19  -1   2   -7.54   34.56
  19   1   2   43.43   16.09
 -19   1  -2   -4.20   29.93
  19  -1   3   61.77   34.33
 -19   1  -3   65.93   34.42
  19  -1   4    3.49   35.62
  19   1   4   29.54   18.89
 -19   1  -4   -1.01   27.20
  19  -1   5   -1.40   24.78
  19   1   5   22.52   19.19
 -19   1  -5   89.38   34.24
  19  -2   0  101.57   28.41
 -19   2   0   83.42   20.40
  19   2   0   65.09   18.12
  19  -2   1  -17.85   25.78
  19   2   1   13.18   17.11
 -19   2  -1   11.30   17.11
  19  -2   2    0.87   24.98
 -19   2  -2   17.38   19.01
  19   2   2   46.69   24.78
  19  -2   3   34.18   25.54
  19   2   3   22.12   27.47
 -19   2  -3  113.96   36.64
  19  -3   0   43.04   36.19
 -19   3   0  -13.54   27.92
  19   3   0   43.49   17.29
  19   3   0   -6.42   19.46
 -20   0   0  536.43   37.69
  20   0   0  725.08   40.34
 -20   0  -1    2.52   22.11
  20   0   1   -0.81   20.78
 -20   0  -2  139.08   25.28
  20   0   2   59.19   32.04
 -20   0  -3   20.72   31.64
  20   0   3   23.07   31.14
 -20   0  -4   -7.96   23.90
  20   0   4   44.65   34.10
  20  -1   0  101.04   20.02
 -20   1   0  118.18   21.91
  20   1   0  101.07   24.84
  20  -1   1   82.69   34.37
 -20   1  -1   21.73   19.83
  20   1   1   37.10   26.84
  20  -1   2   19.93   33.63
  20   1   2   43.40   17.25
 -20   1  -2   24.64   33.40
  20  -1   3   51.87   33.87
  20   1   3   22.89   18.29
 -20   1  -3   13.71   21.89
  20  -1   4   19.74   39.68
  20   1   4   20.08   18.86
 -20   1  -4    4.69   41.67
  20  -2   0    5.59   21.30
 -20   2   0  -11.78   24.36
  20   2   0   21.80   19.77
  20  -2   1   -6.71   36.16
 -20   2  -1   -6.11   24.43
  20   2   1   18.37   23.97
  20  -2   2    4.71   40.08
  20   2   2   17.38   23.87
 -20   2  -2    0.91   34.70
  21   0   0  684.52   41.02
 -21   0  -1   70.76   35.56
  21   0   1   21.23   17.86
 -21   0  -2    7.84   23.94
  21   0   2   16.15   37.23
 -21   0  -3   -7.26   24.51
  21   0   3   44.08   35.19
  21  -1   0   50.01   20.04
 -21   1   0    2.31   24.51
  21   1   0   30.19   23.92
  21  -1   1   76.37   30.96
  21   1   1   69.56   20.22
 -21   1  -1   81.88   32.75
  21  -1   2   10.83   24.98
  21   1   2   43.12   25.63
 -21   1  -2   40.84   34.74
 -21   2   0   17.93   19.64
  21   2   0   69.70   23.89
 -22   0   0  364.99   38.35
  22   0   0  448.84   44.78
 -22   0  -1  167.75   34.05
  22   0   1   64.80   22.47
  22  -1   0   -1.15   32.22
 -22   1   0   19.46   18.80
  22   1   0   22.73   30.59
;
_shelx_hkl_checksum              77908
_olex2_submission_special_instructions 'No special instructions were received'
####################################################################### 
# 
# This file contains crystal structure data downloaded from the 
# Cambridge Structural Database (CSD) hosted by the Cambridge 
# Crystallographic Data Centre (CCDC).
# 
# Full information about CCDC data access policies and citation 
# guidelines are available at http://www.ccdc.cam.ac.uk/access/V1 
# 
# Audit and citation data items may have been added by the CCDC. 
# Please retain this information to preserve the provenance of 
# this file and to allow appropriate attribution of the data. 
# 
#######################################################################

data_abs_CCDC1
_database_code_depnum_ccdc_archive 'CCDC 2375381'
loop_
_audit_author_name
_audit_author_address
'Alireza Abbasi'
;University of Tehran
Iran
;
_audit_update_record             
;
2024-08-02 deposited with the CCDC.	2024-09-22 downloaded from the CCDC.
;
_audit_creation_date             2024-02-14
_audit_creation_method           
;
Olex2 1.5
(compiled 2023.08.24 svn.re1ec1418 for OlexSys, GUI svn.r6817)
;
_shelx_SHELXL_version_number     2016/6
_chemical_name_common            ?
_chemical_name_systematic        ?
_chemical_formula_moiety         'C15 H9 Br Cl4 N4 O'
_chemical_formula_sum            'C15 H9 Br Cl4 N4 O'
_chemical_formula_weight         482.97
_chemical_melting_point          ?
loop_
_atom_type_symbol
_atom_type_description
_atom_type_scat_dispersion_real
_atom_type_scat_dispersion_imag
_atom_type_scat_source
C C 0.0033 0.0016 'International Tables Vol C Tables 4.2.6.8 and 6.1.1.4'
H H 0.0000 0.0000 'International Tables Vol C Tables 4.2.6.8 and 6.1.1.4'
Br Br -0.2901 2.4595 'International Tables Vol C Tables 4.2.6.8 and 6.1.1.4'
Cl Cl 0.1484 0.1585 'International Tables Vol C Tables 4.2.6.8 and 6.1.1.4'
N N 0.0061 0.0033 'International Tables Vol C Tables 4.2.6.8 and 6.1.1.4'
O O 0.0106 0.0060 'International Tables Vol C Tables 4.2.6.8 and 6.1.1.4'

_shelx_space_group_comment       
;
The symmetry employed for this shelxl refinement is uniquely defined
by the following loop, which should always be used as a source of
symmetry information in preference to the above space-group names.
They are only intended as comments.
;
_space_group_crystal_system      monoclinic
_space_group_IT_number           15
_space_group_name_H-M_alt        'C 1 2/c 1'
_space_group_name_Hall           '-C 2yc'
loop_
_space_group_symop_operation_xyz
'x, y, z'
'-x, y, -z+1/2'
'x+1/2, y+1/2, z'
'-x+1/2, y+1/2, -z+1/2'
'-x, -y, -z'
'x, -y, z-1/2'
'-x+1/2, -y+1/2, -z'
'x+1/2, -y+1/2, z-1/2'

_cell_length_a                   13.020(3)
_cell_length_b                   9.949(4)
_cell_length_c                   27.886(6)
_cell_angle_alpha                90
_cell_angle_beta                 93.46(3)
_cell_angle_gamma                90
_cell_volume                     3605.7(18)
_cell_formula_units_Z            8
_cell_measurement_reflns_used    7482
_cell_measurement_temperature    293(2)
_cell_measurement_theta_max      24.999
_cell_measurement_theta_min      1.463
_shelx_estimated_absorpt_T_max   ?
_shelx_estimated_absorpt_T_min   ?
_exptl_absorpt_coefficient_mu    2.885
_exptl_absorpt_correction_T_max  1.42176
_exptl_absorpt_correction_T_min  0.69183
_exptl_absorpt_correction_type   multi-scan
_exptl_absorpt_process_details   'Blessing, R. H. (1995).Acta Cryst.A51,33+-38'
_exptl_absorpt_special_details   ?
_exptl_crystal_colour            colorless
_exptl_crystal_density_diffrn    1.779
_exptl_crystal_density_meas      ?
_exptl_crystal_density_method    ?
_exptl_crystal_description       block
_exptl_crystal_F_000             1904
_exptl_crystal_size_max          0.45
_exptl_crystal_size_mid          0.38
_exptl_crystal_size_min          0.28
_exptl_transmission_factor_max   ?
_exptl_transmission_factor_min   ?
_diffrn_reflns_av_R_equivalents  0.0776
_diffrn_reflns_av_unetI/netI     0.0567
_diffrn_reflns_Laue_measured_fraction_full 0.974
_diffrn_reflns_Laue_measured_fraction_max 0.974
_diffrn_reflns_limit_h_max       15
_diffrn_reflns_limit_h_min       -15
_diffrn_reflns_limit_k_max       10
_diffrn_reflns_limit_k_min       -11
_diffrn_reflns_limit_l_max       33
_diffrn_reflns_limit_l_min       -29
_diffrn_reflns_number            7482
_diffrn_reflns_point_group_measured_fraction_full 0.974
_diffrn_reflns_point_group_measured_fraction_max 0.974
_diffrn_reflns_theta_full        24.999
_diffrn_reflns_theta_max         24.999
_diffrn_reflns_theta_min         1.463
_diffrn_ambient_temperature      293(2)
_diffrn_detector_area_resol_mean ?
_diffrn_measured_fraction_theta_full 0.974
_diffrn_measured_fraction_theta_max 0.974
_diffrn_measurement_device_type  Marresearch
_diffrn_measurement_method       '\w scans'
_diffrn_radiation_monochromator  graphite
_diffrn_radiation_type           MoK\a
_diffrn_radiation_wavelength     0.71073
_diffrn_source                   ?
_reflns_Friedel_coverage         0.000
_reflns_Friedel_fraction_full    .
_reflns_Friedel_fraction_max     .
_reflns_number_gt                2196
_reflns_number_total             3094
_reflns_special_details          
;
 Reflections were merged by SHELXL according to the crystal
 class for the calculation of statistics and refinement.
 
 _reflns_Friedel_fraction is defined as the number of unique
 Friedel pairs measured divided by the number that would be
 possible theoretically, ignoring centric projections and
 systematic absences.
;
_reflns_threshold_expression     'I > 2\s(I)'
_computing_cell_refinement       'Automar software package (3.3a, 2015)'
_computing_data_collection       'MAR345 dtb Program (1.24-4, 2013)'
_computing_data_reduction        'Automar software package (3.3a, 2015)'
_computing_molecular_graphics    PLATON
_computing_publication_material  DIAMOND
_computing_structure_refinement  'SHELXL 2016/6 (Sheldrick, 2015)'
_computing_structure_solution    'SHELXS 2013/1 (Sheldrick, 2013)'
_refine_diff_density_max         0.541
_refine_diff_density_min         -0.445
_refine_diff_density_rms         0.116
_refine_ls_extinction_coef       0.0043(7)
_refine_ls_extinction_expression Fc^*^=kFc[1+0.001xFc^2^\l^3^/sin(2\q)]^-1/4^
_refine_ls_extinction_method     'SHELXL-2016/6 (Sheldrick 2016)'
_refine_ls_goodness_of_fit_ref   1.063
_refine_ls_hydrogen_treatment    constr
_refine_ls_matrix_type           full
_refine_ls_number_parameters     227
_refine_ls_number_reflns         3094
_refine_ls_number_restraints     0
_refine_ls_R_factor_all          0.1046
_refine_ls_R_factor_gt           0.0771
_refine_ls_restrained_S_all      1.063
_refine_ls_shift/su_max          0.000
_refine_ls_shift/su_mean         0.000
_refine_ls_structure_factor_coef Fsqd
_refine_ls_weighting_details     
'w=1/[\s^2^(Fo^2^)+(0.1135P)^2^+7.6473P] where P=(Fo^2^+2Fc^2^)/3'
_refine_ls_weighting_scheme      calc
_refine_ls_wR_factor_gt          0.2002
_refine_ls_wR_factor_ref         0.2207
_refine_special_details          ?
_olex2_refinement_description    
;
1. Fixed Uiso
 At 1.2 times of:
  All C(H) groups, All C(H,H) groups
2.a Secondary CH2 refined with riding coordinates:
 C019(H01A,H01B), C023(H02A,H02B)
2.b Aromatic/amide H refined with riding coordinates:
 C011(H011), C014(H014), C021(H021), C022(H022), C026(H026)
;
_atom_sites_solution_hydrogens   geom
_atom_sites_solution_primary     ?
_atom_sites_solution_secondary   ?
loop_
_atom_site_label
_atom_site_type_symbol
_atom_site_fract_x
_atom_site_fract_y
_atom_site_fract_z
_atom_site_U_iso_or_equiv
_atom_site_adp_type
_atom_site_occupancy
_atom_site_site_symmetry_order
_atom_site_calc_flag
_atom_site_refinement_flags_posn
_atom_site_refinement_flags_adp
_atom_site_refinement_flags_occupancy
_atom_site_disorder_assembly
_atom_site_disorder_group
Br01 Br 0.11036(8) 0.29169(10) 0.18393(3) 0.1118(5) Uani 1 1 d . . . . .
Cl02 Cl -0.37177(14) -0.74385(19) 0.06117(7) 0.0866(6) Uani 1 1 d . . . . .
Cl03 Cl -0.15354(16) -0.4394(2) 0.22788(7) 0.0926(6) Uani 1 1 d . . . . .
Cl04 Cl -0.46287(14) -0.7600(2) 0.16350(8) 0.0951(6) Uani 1 1 d . . . . .
Cl05 Cl -0.35803(15) -0.5921(2) 0.24697(7) 0.0921(6) Uani 1 1 d . . . . .
C006 C -0.2240(5) -0.5933(6) 0.1054(2) 0.0629(14) Uani 1 1 d . . . . .
N007 N -0.1678(4) -0.1654(5) 0.04832(17) 0.0629(12) Uani 1 1 d . . . . .
O008 O -0.1832(3) -0.5933(4) 0.06265(15) 0.0737(12) Uani 1 1 d . . . . .
N009 N -0.1780(4) -0.5261(5) 0.14072(18) 0.0665(13) Uani 1 1 d . . . . .
C010 C -0.1188(4) -0.3696(7) 0.0486(2) 0.0624(14) Uani 1 1 d . . . . .
C011 C -0.1595(5) -0.2752(6) 0.0760(2) 0.0639(14) Uani 1 1 d . . . . .
H011 H -0.177947 -0.284164 0.107548 0.077 Uiso 1 1 calc R U . . .
N012 N -0.1033(4) -0.3163(6) 0.00533(19) 0.0721(14) Uani 1 1 d . . . . .
C013 C 0.0132(6) 0.1908(7) 0.1470(2) 0.0756(17) Uani 1 1 d . . . . .
C014 C -0.0410(5) 0.0912(7) 0.0728(2) 0.0727(16) Uani 1 1 d . . . . .
H014 H -0.029233 0.072232 0.040888 0.087 Uiso 1 1 calc R U . . .
C015 C -0.1293(4) 0.0466(6) 0.0914(2) 0.0637(14) Uani 1 1 d . . . . .
N016 N -0.1335(4) -0.1883(6) 0.00552(18) 0.0720(14) Uani 1 1 d . . . . .
C017 C -0.2185(5) -0.5293(6) 0.1833(2) 0.0666(15) Uani 1 1 d . . . . .
C018 C -0.3553(4) -0.6686(6) 0.1540(2) 0.0676(15) Uani 1 1 d . . . . .
C019 C -0.2066(5) -0.0326(7) 0.0603(2) 0.0741(17) Uani 1 1 d . . . . .
H01A H -0.269286 -0.042776 0.077127 0.089 Uiso 1 1 calc R U . . .
H01B H -0.223479 0.016893 0.030932 0.089 Uiso 1 1 calc R U . . .
C020 C -0.3145(4) -0.6649(6) 0.1095(2) 0.0638(14) Uani 1 1 d . . . . .
C021 C -0.1459(5) 0.0751(7) 0.1383(2) 0.0745(17) Uani 1 1 d . . . . .
H021 H -0.205826 0.045217 0.151399 0.089 Uiso 1 1 calc R U . . .
C022 C -0.0749(6) 0.1478(7) 0.1665(2) 0.0766(18) Uani 1 1 d . . . . .
H022 H -0.086807 0.167137 0.198275 0.092 Uiso 1 1 calc R U . . .
C023 C -0.0909(4) -0.5127(6) 0.0585(2) 0.0714(17) Uani 1 1 d . . . . .
H02A H -0.051809 -0.547503 0.032685 0.086 Uiso 1 1 calc R U . . .
H02B H -0.048052 -0.518449 0.088127 0.086 Uiso 1 1 calc R U . . .
C024 C -0.3062(5) -0.5965(7) 0.1920(2) 0.0685(15) Uani 1 1 d . . . . .
C026 C 0.0310(6) 0.1635(7) 0.1001(2) 0.0794(18) Uani 1 1 d . . . . .
H026 H 0.090790 0.193394 0.086873 0.095 Uiso 1 1 calc R U . . .

loop_
_atom_site_aniso_label
_atom_site_aniso_U_11
_atom_site_aniso_U_22
_atom_site_aniso_U_33
_atom_site_aniso_U_23
_atom_site_aniso_U_13
_atom_site_aniso_U_12
Br01 0.1389(9) 0.1033(8) 0.0900(7) -0.0130(4) -0.0194(5) -0.0312(5)
Cl02 0.0888(11) 0.0876(13) 0.0823(12) -0.0132(9) -0.0031(9) -0.0152(9)
Cl03 0.1157(14) 0.0899(13) 0.0707(11) -0.0010(9) -0.0072(9) -0.0245(10)
Cl04 0.0751(10) 0.1119(16) 0.0990(14) 0.0104(11) 0.0095(9) -0.0265(10)
Cl05 0.1079(13) 0.0982(14) 0.0726(11) 0.0060(9) 0.0253(9) -0.0043(10)
C006 0.076(3) 0.052(3) 0.061(3) 0.001(3) 0.006(3) 0.005(3)
N007 0.069(3) 0.061(3) 0.058(3) 0.002(2) 0.001(2) -0.009(2)
O008 0.089(3) 0.067(3) 0.067(3) -0.007(2) 0.021(2) -0.010(2)
N009 0.074(3) 0.059(3) 0.066(3) 0.006(2) 0.004(2) -0.003(2)
C010 0.059(3) 0.074(4) 0.055(3) -0.007(3) 0.012(2) -0.005(3)
C011 0.071(3) 0.061(4) 0.059(3) 0.002(3) 0.007(3) -0.004(3)
N012 0.074(3) 0.076(4) 0.067(3) -0.002(3) 0.010(2) -0.011(3)
C013 0.100(5) 0.062(4) 0.064(4) 0.008(3) -0.001(3) -0.003(3)
C014 0.083(4) 0.074(4) 0.062(3) 0.000(3) 0.009(3) -0.017(3)
C015 0.075(4) 0.054(3) 0.062(3) 0.007(3) 0.002(3) 0.003(3)
N016 0.082(3) 0.078(4) 0.056(3) 0.006(3) 0.010(2) -0.013(3)
C017 0.074(3) 0.056(4) 0.068(4) 0.010(3) -0.004(3) -0.003(3)
C018 0.063(3) 0.060(4) 0.080(4) 0.008(3) 0.004(3) -0.003(3)
C019 0.080(4) 0.066(4) 0.076(4) 0.007(3) -0.003(3) 0.003(3)
C020 0.066(3) 0.053(3) 0.072(4) 0.000(3) 0.003(3) -0.003(3)
C021 0.090(4) 0.066(4) 0.069(4) 0.005(3) 0.016(3) 0.000(3)
C022 0.114(5) 0.068(4) 0.048(3) 0.003(3) 0.009(3) 0.002(4)
C023 0.070(3) 0.067(4) 0.080(4) -0.005(3) 0.030(3) 0.002(3)
C024 0.072(3) 0.065(4) 0.068(4) 0.007(3) 0.007(3) 0.005(3)
C026 0.092(4) 0.078(5) 0.068(4) -0.001(3) 0.005(3) -0.012(4)

_geom_special_details            
;
 All esds (except the esd in the dihedral angle between two l.s. planes)
 are estimated using the full covariance matrix.  The cell esds are taken
 into account individually in the estimation of esds in distances, angles
 and torsion angles; correlations between esds in cell parameters are only
 used when they are defined by crystal symmetry.  An approximate (isotropic)
 treatment of cell esds is used for estimating esds involving l.s. planes.
;
loop_
_geom_bond_atom_site_label_1
_geom_bond_atom_site_label_2
_geom_bond_distance
_geom_bond_site_symmetry_2
_geom_bond_publ_flag
Br01 C013 1.874(7) . ?
Cl02 C020 1.692(6) . ?
Cl03 C017 1.712(6) . ?
Cl04 C018 1.703(6) . ?
Cl05 C024 1.711(6) . ?
C006 O008 1.335(7) . ?
C006 N009 1.305(8) . ?
C006 C020 1.388(8) . ?
N007 C011 1.338(8) . ?
N007 N016 1.319(7) . ?
N007 C019 1.461(8) . ?
O008 C023 1.455(7) . ?
N009 C017 1.329(8) . ?
C010 C011 1.340(8) . ?
C010 N012 1.344(8) . ?
C010 C023 1.491(9) . ?
C011 H011 0.9300 . ?
N012 N016 1.333(8) . ?
C013 C022 1.368(10) . ?
C013 C026 1.369(9) . ?
C014 H014 0.9300 . ?
C014 C015 1.364(8) . ?
C014 C026 1.375(9) . ?
C015 C019 1.510(9) . ?
C015 C021 1.369(9) . ?
C017 C024 1.359(9) . ?
C018 C020 1.382(9) . ?
C018 C024 1.402(9) . ?
C019 H01A 0.9700 . ?
C019 H01B 0.9700 . ?
C021 H021 0.9300 . ?
C021 C022 1.380(10) . ?
C022 H022 0.9300 . ?
C023 H02A 0.9700 . ?
C023 H02B 0.9700 . ?
C026 H026 0.9300 . ?

loop_
_geom_angle_atom_site_label_1
_geom_angle_atom_site_label_2
_geom_angle_atom_site_label_3
_geom_angle
_geom_angle_site_symmetry_1
_geom_angle_site_symmetry_3
_geom_angle_publ_flag
O008 C006 C020 117.2(5) . . ?
N009 C006 O008 119.0(5) . . ?
N009 C006 C020 123.8(6) . . ?
C011 N007 C019 128.6(5) . . ?
N016 N007 C011 111.2(5) . . ?
N016 N007 C019 120.3(5) . . ?
C006 O008 C023 116.5(5) . . ?
C006 N009 C017 118.3(5) . . ?
C011 C010 N012 108.7(6) . . ?
C011 C010 C023 131.5(6) . . ?
N012 C010 C023 119.7(5) . . ?
N007 C011 C010 105.3(5) . . ?
N007 C011 H011 127.4 . . ?
C010 C011 H011 127.4 . . ?
N016 N012 C010 108.3(5) . . ?
C022 C013 Br01 120.2(5) . . ?
C022 C013 C026 120.8(7) . . ?
C026 C013 Br01 119.0(5) . . ?
C015 C014 H014 119.3 . . ?
C015 C014 C026 121.4(6) . . ?
C026 C014 H014 119.3 . . ?
C014 C015 C019 120.0(6) . . ?
C014 C015 C021 118.8(6) . . ?
C021 C015 C019 121.2(6) . . ?
N007 N016 N012 106.5(5) . . ?
N009 C017 Cl03 115.6(5) . . ?
N009 C017 C024 123.6(6) . . ?
C024 C017 Cl03 120.8(5) . . ?
C020 C018 Cl04 121.2(5) . . ?
C020 C018 C024 118.9(5) . . ?
C024 C018 Cl04 119.8(5) . . ?
N007 C019 C015 112.0(5) . . ?
N007 C019 H01A 109.2 . . ?
N007 C019 H01B 109.2 . . ?
C015 C019 H01A 109.2 . . ?
C015 C019 H01B 109.2 . . ?
H01A C019 H01B 107.9 . . ?
C006 C020 Cl02 120.6(5) . . ?
C018 C020 Cl02 121.9(5) . . ?
C018 C020 C006 117.5(6) . . ?
C015 C021 H021 119.6 . . ?
C015 C021 C022 120.9(6) . . ?
C022 C021 H021 119.6 . . ?
C013 C022 C021 119.1(6) . . ?
C013 C022 H022 120.4 . . ?
C021 C022 H022 120.4 . . ?
O008 C023 C010 110.3(5) . . ?
O008 C023 H02A 109.6 . . ?
O008 C023 H02B 109.6 . . ?
C010 C023 H02A 109.6 . . ?
C010 C023 H02B 109.6 . . ?
H02A C023 H02B 108.1 . . ?
C017 C024 Cl05 121.9(5) . . ?
C017 C024 C018 117.9(6) . . ?
C018 C024 Cl05 120.2(5) . . ?
C013 C026 C014 119.0(7) . . ?
C013 C026 H026 120.5 . . ?
C014 C026 H026 120.5 . . ?

loop_
_geom_torsion_atom_site_label_1
_geom_torsion_atom_site_label_2
_geom_torsion_atom_site_label_3
_geom_torsion_atom_site_label_4
_geom_torsion
_geom_torsion_site_symmetry_1
_geom_torsion_site_symmetry_2
_geom_torsion_site_symmetry_3
_geom_torsion_site_symmetry_4
_geom_torsion_publ_flag
Br01 C013 C022 C021 179.2(5) . . . . ?
Br01 C013 C026 C014 -179.1(5) . . . . ?
Cl03 C017 C024 Cl05 1.5(8) . . . . ?
Cl03 C017 C024 C018 -179.7(5) . . . . ?
Cl04 C018 C020 Cl02 3.2(8) . . . . ?
Cl04 C018 C020 C006 -177.0(5) . . . . ?
Cl04 C018 C024 Cl05 -3.8(8) . . . . ?
Cl04 C018 C024 C017 177.5(5) . . . . ?
C006 O008 C023 C010 -83.5(7) . . . . ?
C006 N009 C017 Cl03 179.8(4) . . . . ?
C006 N009 C017 C024 -1.2(9) . . . . ?
O008 C006 N009 C017 -178.7(5) . . . . ?
O008 C006 C020 Cl02 -2.1(8) . . . . ?
O008 C006 C020 C018 178.1(5) . . . . ?
N009 C006 O008 C023 -2.2(8) . . . . ?
N009 C006 C020 Cl02 177.4(5) . . . . ?
N009 C006 C020 C018 -2.4(9) . . . . ?
N009 C017 C024 Cl05 -177.4(5) . . . . ?
N009 C017 C024 C018 1.3(9) . . . . ?
C010 N012 N016 N007 -0.6(6) . . . . ?
C011 N007 N016 N012 0.6(6) . . . . ?
C011 N007 C019 C015 76.7(8) . . . . ?
C011 C010 N012 N016 0.4(7) . . . . ?
C011 C010 C023 O008 69.4(9) . . . . ?
N012 C010 C011 N007 0.0(7) . . . . ?
N012 C010 C023 O008 -110.6(6) . . . . ?
C014 C015 C019 N007 68.7(8) . . . . ?
C014 C015 C021 C022 0.0(10) . . . . ?
C015 C014 C026 C013 0.1(11) . . . . ?
C015 C021 C022 C013 -0.3(10) . . . . ?
N016 N007 C011 C010 -0.4(7) . . . . ?
N016 N007 C019 C015 -102.2(6) . . . . ?
C019 N007 C011 C010 -179.4(5) . . . . ?
C019 N007 N016 N012 179.7(5) . . . . ?
C019 C015 C021 C022 -179.9(6) . . . . ?
C020 C006 O008 C023 177.3(5) . . . . ?
C020 C006 N009 C017 1.8(9) . . . . ?
C020 C018 C024 Cl05 176.8(5) . . . . ?
C020 C018 C024 C017 -1.9(9) . . . . ?
C021 C015 C019 N007 -111.4(7) . . . . ?
C022 C013 C026 C014 -0.4(11) . . . . ?
C023 C010 C011 N007 -180.0(6) . . . . ?
C023 C010 N012 N016 -179.6(5) . . . . ?
C024 C018 C020 Cl02 -177.4(5) . . . . ?
C024 C018 C020 C006 2.4(9) . . . . ?
C026 C013 C022 C021 0.5(11) . . . . ?
C026 C014 C015 C019 180.0(6) . . . . ?
C026 C014 C015 C021 0.1(10) . . . . ?

_shelx_res_file                  
;
TITL 2 in P-1 #2 New:C2/c
    abs.res
    created by SHELXL-2016/6 at 09:39:09 on 14-Feb-2024
REM Best SHELXD solution FINAL CC 77.45
REM Fragments: 32
CELL 0.71073 13.02 9.949 27.886 90 93.46 90
ZERR 8 0.003 0.004 0.006 0 0.03 0
LATT 7
SYMM -X,+Y,0.5-Z
SFAC C H Br Cl N O
UNIT 120 72 8 32 32 8

L.S. 10
PLAN  2
CONF
MORE -1
BOND $H
fmap 2
acta
OMIT 0 50
OMIT -6 0 6
OMIT -6 2 19
OMIT -4 2 8
OMIT -4 2 10
OMIT -4 2 15
OMIT -3 1 7
OMIT -3 3 1
OMIT -2 2 2
OMIT -2 2 10
OMIT -2 2 12
OMIT -1 1 12
OMIT 0 0 14
OMIT 1 1 11
OMIT 1 3 11
OMIT 3 3 3
OMIT 6 0 10
REM <olex2.extras>
REM <HklSrc "%.\\abs.hkl">
REM </olex2.extras>

WGHT    0.113500    7.647300
EXTI    0.004260
FVAR       0.70190
BR01  3    0.110359    0.291686    0.183926    11.00000    0.13891    0.10334 =
         0.08999   -0.01296   -0.01939   -0.03122
CL02  4   -0.371775   -0.743847    0.061170    11.00000    0.08881    0.08758 =
         0.08233   -0.01316   -0.00308   -0.01522
CL03  4   -0.153544   -0.439366    0.227882    11.00000    0.11568    0.08994 =
         0.07066   -0.00096   -0.00721   -0.02451
CL04  4   -0.462870   -0.759989    0.163502    11.00000    0.07515    0.11186 =
         0.09896    0.01037    0.00946   -0.02653
CL05  4   -0.358034   -0.592101    0.246970    11.00000    0.10786    0.09822 =
         0.07265    0.00599    0.02533   -0.00434
C006  1   -0.224001   -0.593265    0.105431    11.00000    0.07612    0.05241 =
         0.06050    0.00120    0.00600    0.00481
N007  5   -0.167783   -0.165421    0.048325    11.00000    0.06940    0.06093 =
         0.05802    0.00245    0.00125   -0.00891
O008  6   -0.183184   -0.593337    0.062650    11.00000    0.08869    0.06739 =
         0.06692   -0.00670    0.02079   -0.01042
N009  5   -0.177960   -0.526150    0.140720    11.00000    0.07440    0.05899 =
         0.06590    0.00622    0.00354   -0.00292
C010  1   -0.118795   -0.369642    0.048565    11.00000    0.05929    0.07360 =
         0.05522   -0.00709    0.01180   -0.00539
C011  1   -0.159462   -0.275247    0.076008    11.00000    0.07126    0.06142 =
         0.05943    0.00170    0.00659   -0.00435
AFIX  43
H011  2   -0.177947   -0.284164    0.107548    11.00000   -1.20000
AFIX   0
N012  5   -0.103310   -0.316254    0.005329    11.00000    0.07377    0.07616 =
         0.06717   -0.00235    0.00964   -0.01066
C013  1    0.013245    0.190843    0.146951    11.00000    0.10015    0.06160 =
         0.06423    0.00808   -0.00071   -0.00256
C014  1   -0.040992    0.091164    0.072752    11.00000    0.08312    0.07368 =
         0.06175   -0.00033    0.00907   -0.01701
AFIX  43
H014  2   -0.029233    0.072232    0.040888    11.00000   -1.20000
AFIX   0
C015  1   -0.129266    0.046570    0.091387    11.00000    0.07480    0.05409 =
         0.06191    0.00654    0.00233    0.00266
N016  5   -0.133534   -0.188259    0.005523    11.00000    0.08222    0.07825 =
         0.05635    0.00580    0.01044   -0.01261
C017  1   -0.218450   -0.529254    0.183342    11.00000    0.07415    0.05608 =
         0.06846    0.01009   -0.00383   -0.00286
C018  1   -0.355338   -0.668607    0.154029    11.00000    0.06270    0.05996 =
         0.07996    0.00818    0.00384   -0.00345
C019  1   -0.206644   -0.032586    0.060334    11.00000    0.07991    0.06582 =
         0.07562    0.00723   -0.00251    0.00319
AFIX  23
H01A  2   -0.269286   -0.042776    0.077127    11.00000   -1.20000
H01B  2   -0.223479    0.016893    0.030932    11.00000   -1.20000
AFIX   0
C020  1   -0.314488   -0.664949    0.109456    11.00000    0.06636    0.05254 =
         0.07230    0.00007    0.00304   -0.00338
C021  1   -0.145898    0.075135    0.138315    11.00000    0.09008    0.06621 =
         0.06860    0.00454    0.01631   -0.00004
AFIX  43
H021  2   -0.205826    0.045217    0.151399    11.00000   -1.20000
AFIX   0
C022  1   -0.074895    0.147750    0.166462    11.00000    0.11392    0.06790 =
         0.04850    0.00342    0.00931    0.00157
AFIX  43
H022  2   -0.086807    0.167137    0.198275    11.00000   -1.20000
AFIX   0
C023  1   -0.090878   -0.512750    0.058504    11.00000    0.06980    0.06716 =
         0.08014   -0.00491    0.02963    0.00221
AFIX  23
H02A  2   -0.051809   -0.547503    0.032685    11.00000   -1.20000
H02B  2   -0.048052   -0.518449    0.088127    11.00000   -1.20000
AFIX   0
C024  1   -0.306226   -0.596506    0.192030    11.00000    0.07237    0.06528 =
         0.06803    0.00734    0.00657    0.00450
C026  1    0.030968    0.163492    0.100058    11.00000    0.09181    0.07803 =
         0.06850   -0.00054    0.00538   -0.01164
AFIX  43
H026  2    0.090790    0.193394    0.086873    11.00000   -1.20000
AFIX   0
HKLF 4


REM  2 in P-1 #2 New:C2/c
REM R1 =  0.0771 for    2196 Fo > 4sig(Fo)  and  0.1046 for all    3094 data
REM    227 parameters refined using      0 restraints

END

WGHT      0.1135      7.6481

REM Highest difference peak  0.541,  deepest hole -0.445,  1-sigma level  0.116
Q1    1   0.0451  0.3047  0.1981  11.00000  0.05    0.54
Q2    1   0.0174  0.2999  0.1719  11.00000  0.05    0.40
;
_shelx_res_checksum              71562
_shelx_hkl_file                  
;
 -16   0   1   17.89   24.88
  16   0  -1   12.01   27.26
 -16   0   2    6.05   19.22
  16   0  -2  -16.10   34.81
 -16   0   3   15.24   26.15
  16   0  -3   29.76   35.97
 -16   0   4   74.29   22.85
  16   0  -4   88.63   28.74
 -16   0   5   16.79   23.73
  16   0  -5   -8.05   34.61
  16   0  -6   42.67   26.90
 -16   0   6   48.96   20.15
 -16   0   7   10.35   21.18
  16   0  -7  -16.75   33.67
  16   0  -8   38.57   38.27
 -16   0   8    7.99   20.47
 -16   0   9    0.38   19.61
 -16  -2   1   11.87   26.66
  16  -2  -1    5.55   32.97
  16   2  -1   32.33   37.24
 -16   2   1   -6.04   25.34
  16   2  -2   31.97   20.99
 -16   2   2    5.80   24.25
 -16  -2   2  -18.25   25.49
  16  -2  -2   67.49   33.49
 -16  -2   3   24.71   15.91
 -16   2   3  -16.12   23.95
  16   2  -3  -46.32   40.27
  16  -2  -3   56.83   28.70
 -16  -2   4   22.64   26.51
 -16   2   4   60.64   20.82
  16   2  -4  -31.97   50.89
  16  -2  -4    7.70   31.83
  16   2  -5    5.48   40.18
 -16  -2   5   46.08   24.75
 -16   2   5   41.86   17.01
  16  -2  -5   23.51   28.72
  16  -2  -6   -4.08   16.68
 -16  -2   6   -2.70   19.79
 -16   2   6   16.44   24.08
 -16  -2   7   46.32   24.28
 -15  -1   1  -22.61   19.20
 -15   1   1   33.88   19.02
  15  -1  -1    2.59   32.17
  15   1  -1   23.25   14.95
  15   1  -2   48.01   34.47
  15  -1  -2  -21.15   20.19
 -15   1   2   36.22   17.25
 -15  -1   2  -19.94   25.82
  15   1  -3   -1.85   33.24
 -15   1   3    6.56   20.34
 -15  -1   3    9.09   23.74
  15  -1  -3   11.40   26.50
  15  -1  -4   56.76   23.48
  15   1  -4  -51.96   36.28
 -15   1   4   -2.09   19.39
 -15  -1   4    7.72   13.22
  15   1  -5   29.20   32.98
  15  -1  -5    1.74   28.41
 -15  -1   5   24.68   25.94
 -15   1   5    6.67   20.03
 -15   1   6   31.28   19.14
  15   1  -6   10.54   26.38
 -15  -1   6  -11.36   23.23
 -15   1   7   66.71   15.42
  15  -1  -7    5.25   24.11
 -15  -1   7   29.48   21.49
  15   1  -7   11.45   42.04
  15  -1  -8   14.22   24.46
  15   1  -8   44.77   27.81
 -15  -1   8  -31.50   20.18
 -15   1   8    6.71   16.98
  15   1  -9  -31.35   37.81
  15  -1  -9  -22.85   29.45
 -15   1   9   38.31   16.43
 -15  -1   9   44.30   17.51
 -15  -1  10  -37.00   21.41
  15   1 -10   24.65   37.86
 -15   1  10    7.07   23.04
  15  -1 -10   16.09   27.59
 -15   1  11    4.04   20.96
  15   1 -11    4.15   39.57
  15  -1 -11   31.02   34.57
 -15  -1  11   30.79   16.24
 -15   1  12   42.53   14.93
 -15  -1  12   26.85   21.24
  15  -1 -12    7.51   25.85
  15   1 -12   66.60   33.67
 -15  -1  13   -8.47   19.12
  15   1 -13   24.79   34.38
 -15   1  13  -19.27   16.37
  15  -1 -13    3.14   27.09
  15  -1 -14    2.90   22.08
  15   1 -14   16.22   32.86
 -15  -1  14   -4.53   17.49
 -15   1  14   17.96   20.85
 -15   1  15   17.56   14.83
  15   1 -15  152.54   42.22
 -15  -1  15   28.27   15.42
  15  -1 -15  -14.21   30.00
  15   3  -1  -77.75   40.78
  15  -3  -1  -46.76   30.15
 -15  -3   1   51.85   30.20
  15   3  -2  -13.01   39.55
 -15  -3   2   53.22   28.24
  15  -3  -2    5.14   26.99
  15  -3  -3   47.19   26.01
 -15  -3   3   13.05   28.74
  15   3  -3   68.83   50.56
  15   3  -4    4.64   43.34
 -15  -3   4  -24.01   31.70
  15  -3  -4   59.32   24.20
  15  -3  -5   -9.25   27.52
 -15  -3   5  -13.72   21.58
  15   3  -5   12.63   38.77
  15  -3  -6   48.54   22.67
  15   3  -6   66.27   37.62
 -15  -3   6   29.77   24.94
  15   3  -7   12.65   29.06
  15  -3  -7  -20.08   23.79
 -15  -3   7   30.91   26.07
 -15  -3   8  112.19   23.72
  15  -3  -8  -20.70   27.58
  15   3  -8   28.36   44.93
 -15  -3   9   12.91   27.65
  15   3  -9  103.60   34.18
  15  -3  -9   -5.78   20.02
 -15  -3  10   67.06   24.73
  15  -3 -10   -8.47   25.59
  15   3 -10   67.12   38.36
  15  -3 -11   42.68   27.37
 -15  -3  11   42.34   28.47
  15   3 -11   81.65   39.17
  15   3 -12   33.96   34.57
 -15  -3  12   52.76   27.14
  15  -3 -12   14.59   25.04
 -15  -3  13   -3.87   25.34
 -15  -5   1   76.69   29.86
 -15  -5   3   27.05   29.99
 -14   0   1   -9.37   11.84
  14   0  -1  -26.08   30.13
  14   0  -2  202.71   30.35
 -14   0   2  187.47   21.79
 -14   0   3   14.79   25.85
  14   0  -3   24.88   25.62
 -14   0   4   19.04   15.17
  14   0  -4   67.62   23.61
  14   0  -5   50.34   26.86
 -14   0   5    1.43   19.50
  14   0  -7    4.64   27.24
 -14   0   7   18.21   17.06
  14   0  -8   78.70   29.47
 -14   0   8  137.52   18.79
  14   0  -9   14.28   29.02
 -14   0   9   24.49   17.53
  14   0 -10    0.74   33.73
 -14   0  10   63.36   21.50
 -14   0  11   98.79   20.63
  14   0 -11  -13.88   27.64
 -14   0  12  -10.11   21.60
  14   0 -13   31.60   33.74
 -14   0  13   18.26   21.32
 -14   0  14   27.60   19.13
  14   0 -14   12.16   39.54
 -14   0  15   18.55   20.84
  14   0 -15   37.65   29.90
 -14   0  16   23.69   18.85
  14   0 -16   47.39   31.42
  14   0 -17   11.35   27.03
 -14   0  17   -6.74   20.85
 -14   0  18  257.65   27.23
  14   0 -18   42.52   24.42
 -14   0  19   13.79   20.22
 -14   2   1    0.99   19.85
  14  -2  -1   16.39   27.55
 -14  -2   1   70.19   24.41
  14   2  -1   40.01   32.79
  14  -2  -2   21.51   24.01
 -14   2   2   29.43   15.89
  14   2  -2   62.66   31.50
 -14  -2   2    7.30   26.47
 -14  -2   3   11.75   28.12
 -14   2   3   18.68   19.15
  14   2  -3    7.42   34.72
  14  -2  -3  -13.45   21.72
 -14   2   4   22.41   18.46
  14  -2  -4   19.87   25.48
 -14  -2   4    0.95   28.12
  14   2  -4   -0.70   34.25
 -14  -2   5   -2.29   26.31
  14   2  -5  -25.89   42.74
  14  -2  -5  -17.50   22.78
 -14   2   5   41.26   14.10
 -14   2   6   86.21   15.26
  14   2  -6   75.99   31.27
  14  -2  -6   21.47   24.63
 -14  -2   6   80.87   23.25
 -14  -2   7   55.57   23.89
  14   2  -7    0.47   33.67
  14  -2  -7   59.26   17.59
 -14   2   7    8.25   16.35
 -14  -2   8   41.23   19.72
  14  -2  -8   11.21   21.19
 -14   2   8    5.10   17.05
  14   2  -8   76.15   29.89
  14   2  -9   54.42   29.60
  14  -2  -9   22.06   18.31
 -14   2   9   -2.96   17.01
 -14  -2   9  -32.44   24.47
 -14  -2  10   76.20   21.44
  14  -2 -10   46.10   19.58
 -14   2  10   90.10   17.44
  14   2 -10   56.16   31.27
  14  -2 -11   27.34   26.56
  14   2 -11   44.55   34.31
 -14  -2  11    7.71   20.26
 -14   2  11    8.21   13.30
  14   2 -12   29.12   46.59
  14  -2 -12   11.30   30.98
 -14  -2  12   43.28   20.23
 -14   2  12   86.41   21.68
 -14   2  13   13.94   17.45
 -14  -2  13   -9.63   20.37
  14   2 -13   27.30   38.21
  14  -2 -13   38.60   23.03
 -14  -2  14   36.29   23.81
  14  -2 -14   38.36   24.92
 -14   2  14  150.71   21.40
  14   2 -14  107.26   45.88
  14   2 -15   -5.66   35.33
 -14  -2  15   13.88   20.35
  14  -2 -15   19.09   28.73
  14   2 -16  -32.77   32.57
 -14  -2  16   56.19   26.66
  14  -2 -16   -8.24   23.89
 -14  -2  17   16.89   24.45
  14  -2 -17    9.19   17.43
  14   2 -17   29.50   36.39
  14   2 -18   31.01   25.70
  14  -2 -18    3.12   12.38
 -14  -2  18   75.51   26.24
 -14  -4   1   62.66   28.72
  14  -4  -1  -15.09   26.10
  14   4  -1   25.95   45.97
  14  -4  -2   39.98   23.21
 -14  -4   2   23.24   29.47
  14   4  -2   48.44   40.08
  14  -4  -3   42.30   26.36
  14   4  -3   47.27   40.65
 -14  -4   3   68.59   28.75
  14  -4  -4   31.11   34.95
  14   4  -4   55.77   43.90
 -14  -4   4   -1.51   31.18
  14   4  -5    6.05   35.38
 -14  -4   5   67.21   21.10
  14  -4  -5   -2.81   32.52
 -14  -4   6  332.65   35.09
  14  -4  -6  203.18   22.18
  14   4  -6  115.40   32.41
 -14  -4   7   31.40   21.00
  14   4  -7   55.86   23.08
  14  -4  -7   -3.91   22.19
  14  -4  -8    5.00   26.94
 -14  -4   8   61.39   24.85
  14   4  -8   74.36   28.41
 -14  -4   9   53.22   29.89
  14   4  -9  -81.25   50.29
  14  -4  -9   -6.29   21.21
  14  -4 -10   53.19   16.96
  14   4 -10   32.43   41.96
 -14  -4  10   73.52   34.29
  14   4 -11   22.10   40.16
 -14  -4  11  -17.28   28.09
  14  -4 -11   41.83   14.05
 -14  -4  12   -2.86   29.33
  14   4 -12  -40.19   45.27
  14  -4 -12    1.93   19.90
 -14  -4  13   37.84   24.63
  14  -4 -13   24.19   22.67
  14   4 -13  144.10   40.52
 -14  -4  14    1.00   23.59
  14  -4 -14   75.43   21.64
  14   4 -14   -3.64   32.63
  14   4 -15  134.47   34.93
 -14  -4  15   29.41   24.60
  14  -4 -15   51.60   18.02
  14   6  -1  174.80   46.68
 -14  -6   1   29.61   35.54
  14  -6  -1   54.46   22.42
 -14  -6   2   38.37   21.68
  14  -6  -2   14.41   25.56
  14   6  -2   14.73   46.24
  14   6  -3  -20.95   40.42
  14  -6  -3    5.82   26.09
 -14  -6   3    8.14   36.93
 -14  -6   4  -13.73   24.49
  14  -6  -4   18.45   22.41
  14   6  -4   69.41   53.07
  14   6  -5    1.98   51.98
  14  -6  -5  -13.02   24.38
 -14  -6   5  101.45   31.47
 -14  -6   6   84.56   21.82
  14  -6  -6   61.02   21.72
  14   6  -6   30.00   46.42
  14   6  -7   86.68   37.50
  14  -6  -7   23.27   25.90
 -14  -6   7   21.79   33.41
 -14  -6   8   82.60   25.04
  13   1  -1   31.21   27.18
 -13   1   1  106.60   18.57
  13  -1  -1   73.55   26.35
 -13  -1   1   31.30   24.65
 -13   1   2   56.84   20.38
  13  -1  -2   75.35   19.24
 -13  -1   2   76.03   18.64
  13   1  -2   39.67   26.76
  13   1  -3   40.41   26.64
  13  -1  -3   19.75   22.15
 -13   1   3   77.67   14.84
 -13  -1   3   66.94   23.41
 -13   1   4   66.69   19.24
  13  -1  -4   37.00   22.18
  13   1  -4   23.84   26.67
 -13  -1   4   21.32   15.93
  13  -1  -5   13.69   21.80
 -13  -1   5   40.39   21.56
  13   1  -5   41.07   29.47
 -13   1   5   46.31   13.97
 -13   1   6   10.21   13.63
 -13  -1   6   11.00   18.10
  13   1  -6   83.48   22.37
  13  -1  -6   73.74   22.63
 -13   1   7  166.78   15.88
  13   1  -7  199.18   25.53
 -13  -1   7  132.08   19.86
  13  -1  -7  164.84   22.04
  13   1  -8   22.02   32.28
 -13   1   8   25.25   15.56
  13  -1  -8  -12.94   20.49
 -13  -1   8   65.27   15.04
  13   1  -9  149.16   25.27
  13  -1  -9    4.55   21.97
 -13   1   9   47.46   17.74
 -13  -1   9   56.95   18.47
 -13  -1  10  142.31   17.52
  13   1 -10   94.39   27.19
 -13   1  10  158.12   15.91
  13  -1 -10  123.82   26.66
  13   1 -11    7.29   35.20
 -13  -1  11   47.85   17.88
 -13   1  11    0.29   16.09
  13  -1 -11  -20.59   32.28
 -13  -1  12  -10.42   15.52
  13  -1 -12   25.18   30.54
 -13   1  12   38.64   20.71
  13   1 -12   35.60   29.43
  13   1 -13   19.90   28.75
  13  -1 -13   -9.44   30.12
 -13   1  13   31.98   18.18
 -13  -1  13   46.22   14.82
 -13   1  14   29.29   17.45
  13   1 -14   -2.54   27.99
 -13  -1  14   30.72   19.52
  13  -1 -14   21.76   29.11
  13   1 -15   20.98   29.17
 -13  -1  15   25.81   20.64
  13  -1 -15   -2.21   29.78
 -13   1  15   -1.68   17.92
  13   1 -16   13.55   22.99
  13  -1 -16   42.39   22.55
 -13  -1  16   77.34   20.87
 -13   1  16   59.09   17.94
 -13  -1  17   36.94   21.39
 -13   1  17  103.94   17.06
  13  -1 -17   34.14   19.95
  13   1 -17   33.43   25.47
 -13   1  18   -5.50   15.36
 -13  -1  18   11.80   21.66
  13   1 -18   58.15   23.20
 -13  -1  19  -12.73   22.62
 -13   1  19   37.24   14.60
 -13   1  20   -2.25   10.41
 -13  -1  20   75.38   19.34
 -13  -1  21   -4.79   19.07
 -13  -1  22   32.17   17.12
 -13   3   1  -13.74   14.78
 -13  -3   1   -3.69   25.13
  13  -3  -1    9.59   18.14
  13   3  -1  -48.78   37.33
 -13  -3   2  -25.47   27.53
  13  -3  -2   19.23   23.35
  13   3  -2   47.10   32.89
 -13   3   2   65.89   12.14
  13  -3  -3   41.65   17.60
  13   3  -3  172.10   41.97
 -13   3   3   59.45   11.98
 -13  -3   3   44.90   24.23
 -13  -3   4  -12.00   25.89
  13  -3  -4   -7.25   23.50
  13   3  -4   30.82   28.84
 -13  -3   5   56.02   23.18
  13  -3  -5   33.53   18.73
  13   3  -5  154.58   35.78
  13   3  -6  100.62   33.24
 -13  -3   6   42.79   23.55
  13  -3  -6    3.06   19.46
 -13  -3   7  -19.07   27.04
  13  -3  -7   -4.89   17.53
  13   3  -7   20.15   39.43
  13   3  -8   92.51   32.76
  13  -3  -8   91.93   19.47
 -13  -3   8   61.40   14.72
  13   3  -9   91.96   24.52
  13  -3  -9  190.39   21.55
 -13  -3   9  216.14   24.26
 -13  -3  10   36.64   23.27
  13   3 -10   72.56   36.68
  13  -3 -10   38.10   18.32
  13   3 -11   72.31   30.89
 -13  -3  11   51.64   24.75
  13  -3 -11   14.25   19.92
  13  -3 -12   30.37   22.20
 -13  -3  12   67.25   23.31
  13   3 -12   -5.02   39.05
 -13  -3  13   15.10   25.86
  13   3 -13  -63.88   39.91
  13  -3 -13   18.55   25.49
 -13  -3  14   71.82   22.79
  13  -3 -14   21.97   18.13
  13   3 -14   48.15   37.85
 -13  -3  15   27.41   24.79
  13  -3 -15   34.91   15.89
  13   3 -15   99.13   28.13
  13   3 -16   21.30   28.49
  13  -3 -16   -5.97   16.55
 -13  -3  16    2.38   26.36
 -13  -3  17   45.68   19.02
  13   3 -17   61.27   25.57
 -13  -3  18   22.75   32.26
 -13  -3  19    9.63   23.37
 -13  -3  20    8.82   24.85
 -13  -3  21   17.97   21.35
  13   5  -1   18.34   30.87
 -13  -5   1   49.86   16.95
  13  -5  -1   -8.62   19.90
  13   5  -2   83.18   49.09
 -13  -5   2    2.40   28.93
  13  -5  -2  -15.44   23.02
 -13  -5   3  -45.82   22.29
  13  -5  -3   41.66   18.25
  13   5  -3  -20.07   45.73
  13   5  -4   86.36   51.55
 -13  -5   4   38.43   26.87
  13  -5  -4   10.05   19.12
 -13  -5   5   56.61   15.84
  13  -5  -5   -0.20   17.96
  13   5  -5  -35.17   44.48
  13   5  -6   47.82   41.37
  13  -5  -6   58.45   19.33
 -13  -5   6   66.39   29.09
  13   5  -7  170.48   39.69
  13  -5  -7  107.72   22.02
 -13  -5   7   76.44   23.42
 -13  -5   8   -2.10   27.57
  13   5  -8   21.08   46.04
  13  -5  -8    9.20   16.85
  13   5  -9  -21.29   44.74
  13  -5  -9   27.75   18.88
 -13  -5   9   56.08   23.47
  13   5 -10   50.09   41.10
 -13  -5  10   23.42   29.37
  13  -5 -10   45.82   17.47
  13   5 -11   44.74   40.48
  13  -5 -11   38.63   17.37
 -13  -5  11   70.27   27.05
 -13  -5  12    2.89   20.74
  13  -5 -12   18.35   15.81
  13   5 -12   59.55   42.26
  13  -5 -13   38.19   16.49
  13   5 -13   -0.11   43.05
 -13  -5  13   -0.96   31.88
  13   5 -14  -13.50   46.04
  13  -5 -14  -12.65   15.01
 -13  -5  14  -15.26   31.24
  13   5 -15    3.94   30.46
  13  -5 -15   14.69   12.03
 -13  -5  15   39.60   22.78
  13   5 -16    4.16   43.52
 -13  -5  16  -13.78   28.60
 -13  -5  17   71.96   24.12
  13   7  -1    4.03   28.07
 -13  -7   1   50.93   32.54
  13  -7  -1   53.14   31.24
  13   7  -2  -34.21   47.39
  13  -7  -2   -4.40   20.84
 -13  -7   2  -26.57   22.25
  13  -7  -3   -5.64   21.16
 -13  -7   3  -36.09   36.64
  13   7  -3   31.43   48.44
  13   7  -4  -35.91   32.00
  13  -7  -4  -17.84   23.31
 -13  -7   4   42.92   30.49
 -13  -7   5   59.70   30.83
  13  -7  -5   33.26   23.59
  13   7  -5   38.05   47.28
  13  -7  -6   64.24   27.52
  13   7  -6   -9.74   50.81
 -13  -7   6   72.61   31.45
  13  -7  -7   98.09   25.83
  13   7  -7  115.48   37.28
 -13  -7   7   19.64   32.84
 -13  -7   8   19.43   24.14
  13   7  -8   27.30   47.93
  13  -7  -8  -12.00   21.03
 -13  -7   9   35.18   28.72
  13  -7  -9    1.89   19.36
  13   7  -9   37.90   42.91
 -13  -7  10   27.06   15.19
 -12   0   1   15.04   18.69
  12   0  -1   25.45   21.47
  12   0  -2  227.50   22.05
 -12   0   2  262.23   20.43
  12   0  -3   26.03   24.57
 -12   0   3    3.06   18.32
  12   0  -4  309.56   24.74
 -12   0   4  336.30   18.74
  12   0  -5    6.14   20.56
 -12   0   5  -16.03   14.63
  12   0  -6  104.57   20.89
 -12   0   6   74.47   15.84
  12   0  -7   30.84   21.31
 -12   0   7   15.74   16.43
  12   0  -8   17.11   30.29
 -12   0   8   49.65   15.18
  12   0  -9  -11.22   23.25
 -12   0   9    9.85   15.80
  12   0 -10  -12.94   25.69
 -12   0  10   24.60   15.24
 -12   0  11    6.34   13.55
  12   0 -11    6.78   28.38
 -12   0  12   20.98   12.35
  12   0 -12   26.64   24.44
 -12   0  13   18.91   11.33
  12   0 -13   16.36   23.51
  12   0 -15   40.34   25.10
 -12   0  15   41.69   15.63
  12   0 -16   50.10   21.90
 -12   0  16  145.54   16.44
  12   0 -17   51.74   22.46
 -12   0  17    4.42   10.78
 -12   0  18   16.76   14.69
 -12   0  19    4.98   16.58
 -12   0  21   21.90   13.97
 -12   0  22   12.75   14.22
 -12   0  23   -2.92   10.02
 -12   0  24   24.64    9.48
 -12  -2   1   35.15   20.48
  12   2  -1  119.48   27.17
 -12   2   1   25.49   15.03
  12  -2  -1  110.11   14.22
  12  -2  -2  270.69   16.73
 -12  -2   2  176.17   15.05
 -12   2   2  179.66   14.99
  12   2  -2   99.18   25.05
 -12  -2   3   51.16   21.73
  12  -2  -3   87.51   12.27
  12   2  -3  105.44   25.80
 -12   2   3   70.82   15.07
  12  -2  -4   -6.39   18.38
  12   2  -4   25.95   31.21
 -12   2   4   33.40   13.87
 -12  -2   4    0.94   19.13
  12   2  -5   -6.37   29.75
 -12  -2   5    0.70   21.50
 -12   2   5   15.54   12.20
  12  -2  -5   27.84   17.06
  12  -2  -6  269.51   21.05
  12   2  -6  467.41   36.12
 -12   2   6  279.01   17.98
 -12  -2   6  291.27   20.46
 -12   2   7   -5.09   15.15
 -12  -2   7   31.49   19.56
  12  -2  -7  -24.16   19.44
  12   2  -7  104.05   32.60
 -12   2   8  172.43   18.12
  12   2  -8  166.43   30.75
  12  -2  -8  133.35   22.42
 -12  -2   8  243.73   21.87
 -12  -2   9   36.81   22.60
  12  -2  -9   13.12   16.80
  12   2  -9   -0.60   33.94
 -12   2   9   74.09   11.39
 -12   2  10   29.86   10.26
  12  -2 -10  113.59   32.25
  12   2 -10    1.11   35.34
 -12  -2  10   49.13   22.92
  12  -2 -11  255.25   25.25
 -12   2  11  319.45   19.25
  12   2 -11  324.55   35.19
 -12  -2  11  282.97   22.44
 -12  -2  12   15.79   18.97
 -12   2  12   23.53   10.79
  12   2 -12   31.67   34.09
  12  -2 -12   65.82   21.14
 -12  -2  13   23.46   18.05
  12   2 -13   28.17   35.71
 -12   2  13   19.18   14.98
  12  -2 -13   16.07   25.23
  12  -2 -14   26.81   21.85
 -12   2  14   21.65   14.27
  12   2 -14   10.43   31.28
 -12  -2  14   -2.44   17.56
  12   2 -15   30.25   25.63
  12  -2 -15   21.33   23.47
 -12  -2  15    5.33   19.58
  12   2 -16   29.59   25.37
  12  -2 -16   25.55   15.88
 -12  -2  16   40.08   21.40
  12  -2 -17   14.19   12.13
 -12  -2  17   69.52   21.65
  12   2 -17   28.05   25.02
 -12  -2  18  132.61   17.72
 -12  -2  19   24.01   17.95
 -12  -2  20   51.66   14.52
 -12  -2  21   14.76   16.01
 -12  -2  22   43.58   17.46
 -12  -2  23   19.45   17.60
 -12  -2  24   33.97   18.71
 -12  -4   1   53.30   25.78
  12   4  -1  -35.94   46.05
  12  -4  -1   50.57   17.16
 -12  -4   2   48.10   25.32
  12   4  -2   78.96   37.19
  12  -4  -2   44.09   17.31
 -12  -4   3   50.19   16.59
  12  -4  -3   14.41   18.57
  12   4  -3    4.71   25.11
  12  -4  -4   66.04   14.92
 -12  -4   4   62.54   23.99
  12   4  -4  -22.33   28.46
  12   4  -5   55.19   21.67
 -12  -4   5   23.35   18.40
  12  -4  -5   13.46   21.28
 -12  -4   6   32.21   23.68
  12   4  -6  -38.01   28.04
  12  -4  -6   40.39   15.88
  12  -4  -7   14.34   16.92
 -12  -4   7  -26.35   25.24
  12   4  -7   -8.13   40.27
 -12  -4   8  325.80   26.86
  12  -4  -8  253.09   19.14
  12   4  -8  185.11   38.32
 -12  -4   9   -4.84   27.06
  12   4  -9   27.19   34.79
  12  -4  -9    3.95   16.96
  12  -4 -10   18.81   16.25
  12   4 -10  -11.77   35.36
 -12  -4  10   -7.63   21.70
 -12  -4  11   -3.53   21.78
  12  -4 -11   30.30   15.63
  12   4 -11   -3.57   34.21
  12   4 -12  105.20   36.74
 -12  -4  12   57.10   25.99
  12  -4 -12   56.72   18.03
  12   4 -13   20.28   36.68
  12  -4 -13    9.27   16.12
 -12  -4  13   28.65   22.85
 -12  -4  14   36.07   25.38
  12  -4 -14   31.93   17.07
  12   4 -14   60.13   36.59
  12   4 -15   58.00   29.47
  12  -4 -15   27.99   12.62
 -12  -4  15   18.55   27.01
 -12  -4  16   11.45   25.68
  12   4 -16   11.78   34.86
 -12  -4  18   47.61   24.22
 -12  -4  19    9.09   32.14
 -12  -4  20   10.20   29.41
 -12  -4  21   42.29   32.55
 -12  -4  22  -17.63   36.73
  12   6  -1   78.48   48.98
  12  -6  -1   17.09   21.68
 -12  -6   1   22.46   32.56
 -12  -6   2  -13.37   22.67
  12   6  -2  -19.10   44.88
  12  -6  -2  -15.98   21.79
  12  -6  -3    8.80   17.67
  12   6  -3   80.40   27.51
 -12  -6   3  -51.89   31.15
  12  -6  -4  -11.41   18.52
 -12  -6   4    3.02   21.72
  12   6  -4   14.71   30.95
 -12  -6   5  128.52   28.84
  12   6  -5   85.08   44.29
  12  -6  -5  206.40   19.91
 -12  -6   6    1.08   22.76
  12  -6  -6   23.90   18.02
  12   6  -6   20.50   47.68
  12   6  -7   53.06   44.45
 -12  -6   7  120.73   27.47
  12  -6  -7    6.23   24.37
  12   6  -8  152.44   43.24
 -12  -6   8  232.21   19.74
  12  -6  -8  200.06   23.57
 -12  -6   9   91.46   31.77
  12  -6  -9   55.74   19.34
  12   6  -9  139.53   35.85
  12   6 -10   79.43   39.28
 -12  -6  10   54.15   16.74
  12  -6 -10   41.86   18.27
 -12  -6  11   77.43   23.27
  12  -6 -11   62.64   16.94
  12   6 -11  101.06   41.12
  12   6 -12   -2.22   44.23
  12  -6 -12    8.33   13.82
 -12  -6  12   21.25   21.20
  12   6 -13  -16.34   42.86
 -12  -6  13   35.06   27.27
  12  -6 -13   22.86   15.88
 -12  -6  14   -9.53   31.36
  12  -6 -14   41.78   11.52
  12   6 -14    3.16   44.85
  12  -6 -14   28.82   12.14
 -12  -6  15   64.13   17.04
  12   6 -15  -10.75   31.27
 -12  -6  16    5.81   27.32
 -12  -6  17   18.11   24.38
 -12  -6  18  -12.24   32.31
 -12  -8   1   -5.27   37.35
  12  -8  -1   70.82   22.35
  12   8  -1  -15.76   48.65
  12   8  -2    8.78   33.46
 -12  -8   2   55.21   20.10
  12  -8  -2    7.19   25.09
  12  -8  -3   62.83   19.87
  12   8  -3   90.87   39.82
 -12  -8   3   30.16   31.60
  12   8  -4   -5.04   45.48
  12  -8  -4   42.27   21.39
 -12  -8   4   19.15   26.35
  12  -8  -5   55.63   20.83
  12   8  -5  -20.92   42.41
 -12  -8   5   51.72   36.83
 -12  -8   6   81.86   21.65
  12   8  -6   -5.64   41.55
  12  -8  -6   25.39   26.02
  12  -8  -7  -21.77   27.15
 -12  -8   7   70.42   27.12
  12   8  -7  -16.46   41.45
 -12  -8   8    5.70   23.84
  12   8  -8   -2.94   46.22
  12  -8  -8   83.73   16.48
 -12  -8   9   -3.81   31.56
  12  -8  -9    4.15   24.37
 -11   1   1  520.38   17.77
  11  -1  -1  455.48   26.12
 -11  -1   1  502.27   25.02
  11   1  -1  486.08   28.59
 -11   1   2   15.43   18.90
 -11  -1   2   36.62   18.10
  11   1  -2   27.99   18.92
  11  -1  -2    8.73   19.96
 -11  -1   3   34.69   16.85
  11   1  -3    4.37   14.62
  11  -1  -3   35.95   15.84
 -11   1   3   37.36   15.42
  11   1  -4  -18.66   24.05
 -11   1   4    4.76   10.59
 -11  -1   4   -2.00   20.23
  11  -1  -4   -0.25   19.96
  11  -1  -5  130.29   18.59
  11   1  -5  130.19   18.63
 -11   1   5  189.50   15.45
 -11  -1   5  176.82   18.01
 -11   1   6   55.30   11.81
  11   1  -6   12.73   25.77
  11  -1  -6   52.26   15.98
 -11  -1   6   41.97   18.11
 -11   1   7  -15.48   14.32
 -11  -1   7   28.56   17.93
  11   1  -7   57.76   22.46
  11  -1  -7   12.53   17.08
 -11  -1   8    9.05   16.96
  11  -1  -8   49.83   16.37
  11   1  -8   51.87   31.61
 -11   1   8   14.74   12.66
  11   1  -9   47.51   24.55
 -11   1   9    4.67   15.01
  11  -1  -9   53.08   14.19
 -11  -1   9   29.59   15.46
 -11  -1  10  203.78   15.57
 -11   1  10  217.82   16.76
  11  -1 -10  196.31   17.51
 -11   1  11 1907.07   54.57
 -11  -1  11 2117.79   54.01
  11  -1 -11 1964.60   55.89
  11   1 -11 1767.07   57.86
 -11  -1  12   -8.51   15.41
  11   1 -12   63.42   32.79
  11  -1 -12   12.00   25.65
 -11   1  12   19.60   12.61
  11   1 -13   76.56   35.20
 -11   1  13  128.96   12.15
 -11  -1  13   51.39   12.47
  11  -1 -13   81.17   24.87
  11  -1 -14  247.21   23.71
 -11  -1  14  374.39   20.42
  11   1 -14  176.84   30.55
 -11   1  14  356.98   18.65
 -11   1  15   20.69   11.46
  11   1 -15   61.71   24.36
 -11  -1  15  -32.62   17.69
  11  -1 -15   16.21   20.33
  11   1 -16   75.83   20.36
 -11  -1  16  166.90   19.54
 -11   1  16  160.76   15.89
  11  -1 -16  116.44   14.86
 -11   1  17    9.33   13.83
  11   1 -17  -43.13   18.97
 -11  -1  17  -25.58   13.35
  11  -1 -17    9.72   16.22
 -11  -1  18   51.23   11.75
 -11   1  18    8.13   12.97
 -11  -1  19   42.22   13.59
 -11   1  20   62.33   11.27
 -11  -1  20   93.31   18.88
 -11  -1  21   31.36   15.51
 -11  -1  22   47.01   18.91
 -11  -1  23   98.39   16.46
 -11  -1  24  -13.34   16.66
 -11  -1  25   44.65   15.75
 -11  -1  26   -6.90   12.04
 -11  -1  27    1.60   11.47
  11   3  -1  113.45   25.07
  11  -3  -1  170.90   13.80
 -11  -3   1  202.63   23.84
  11   3  -2   75.10   31.46
 -11  -3   2   99.67   14.35
  11  -3  -2  130.23   18.55
 -11  -3   3 1066.25   32.44
  11  -3  -3  954.68   31.05
  11  -3  -4   18.76   20.92
  11   3  -4   33.80   32.87
 -11  -3   4   27.35   21.14
  11   3  -5  945.24   40.20
 -11  -3   5 1178.94   35.37
  11  -3  -5 1068.89   32.14
  11   3  -6   18.11   27.73
 -11  -3   6   40.61   19.94
  11  -3  -6   30.35   14.26
  11  -3  -7  379.04   20.28
 -11  -3   7  458.48   19.46
  11   3  -7  402.40   25.68
  11  -3  -8   19.89   17.63
  11   3  -8    1.18   27.95
 -11  -3   8   23.79   21.34
  11  -3  -9  790.66   31.13
  11   3  -9  947.98   41.67
  11   3 -10  -36.86   26.35
 -11  -3  10   -7.25   20.90
  11  -3 -10   25.37   15.71
 -11  -3  11   89.31   20.37
  11   3 -11   69.05   31.30
  11  -3 -11   60.66   12.89
  11  -3 -12  279.08   17.28
 -11  -3  12  269.48   21.13
  11   3 -12  351.43   32.19
  11   3 -13    8.27   31.13
  11  -3 -13   14.89   21.67
 -11  -3  13   41.25   16.94
 -11  -3  14  -23.35   21.42
  11  -3 -14   47.95   15.41
  11   3 -14    6.27   23.54
  11  -3 -15   49.76   14.12
  11   3 -15  -12.60   27.98
  11  -3 -16   42.24    7.85
  11   3 -16   61.25   26.11
 -11  -3  16   73.55   21.59
 -11  -3  17   99.33   23.41
 -11  -3  18   31.61   20.47
 -11  -3  19  139.73   20.94
 -11  -3  20   65.21   19.19
 -11  -3  21   53.35   24.84
 -11  -3  22   14.53   19.25
 -11  -3  23  -17.03   23.70
 -11  -3  24   54.07   26.56
 -11  -3  25   29.65   24.82
  11  -5  -1  360.55   20.28
 -11  -5   1  340.84   28.42
  11   5  -2  156.69   24.97
  11  -5  -2  217.74   19.35
 -11  -5   2  224.85   25.86
  11   5  -3  -19.98   27.09
  11  -5  -3    4.32   16.95
 -11  -5   3  -16.08   18.62
  11   5  -4  116.61   36.46
  11  -5  -4   79.99   16.13
 -11  -5   4   67.42   25.65
  11   5  -5   13.41   37.80
  11  -5  -5   71.13   13.57
 -11  -5   5   68.71   26.21
 -11  -5   6  142.78   23.53
  11  -5  -6  142.73   16.25
  11   5  -6   48.59   45.87
  11  -5  -7   46.21   17.76
 -11  -5   7   -3.00   27.89
  11   5  -7   76.84   39.04
  11   5  -8   20.86   25.41
  11  -5  -8    1.77   11.87
 -11  -5   8  -17.11   17.52
 -11  -5   9   -9.96   25.36
  11  -5  -9   19.33   11.65
  11   5  -9   37.74   27.62
 -11  -5  10   12.29   16.90
  11  -5 -10   24.33   13.60
  11   5 -10   42.92   40.42
  11  -5 -11   48.90   11.10
 -11  -5  11   -7.55   25.45
  11   5 -11    7.01   37.51
  11   5 -12   30.52   32.18
 -11  -5  12    8.08   14.16
  11  -5 -12    3.29   13.48
 -11  -5  13  -10.56   24.41
  11  -5 -13   19.84   11.92
  11   5 -13  121.72   38.17
 -11  -5  14   48.04   21.65
  11   5 -14   16.78   20.77
  11  -5 -14   19.70   11.12
  11   5 -15  121.62   36.66
 -11  -5  15  123.96   23.13
 -11  -5  16    0.72   27.53
 -11  -5  17    4.99   25.79
 -11  -5  18   28.96   25.17
 -11  -5  19   93.38   29.82
 -11  -5  20  -18.43   31.97
 -11  -5  21   17.51   32.60
 -11  -5  22   78.46   32.32
 -11  -5  23   34.34   28.50
  11  -7  -1    7.32   18.28
  11   7  -1    9.54   43.02
 -11  -7   1    5.01   33.65
  11  -7  -2   61.81   19.61
  11   7  -2   82.55   26.00
 -11  -7   2  -11.67   23.67
 -11  -7   3   28.80   34.16
  11   7  -3   18.66   40.93
  11  -7  -3    3.35   16.97
  11  -7  -4   11.16   21.61
  11   7  -4   55.13   36.01
 -11  -7   4   21.61   31.46
 -11  -7   5   27.67   28.26
  11   7  -5   76.98   38.87
  11  -7  -5   99.46   22.97
  11  -7  -6   12.88   23.82
 -11  -7   6   93.58   29.40
  11   7  -6   37.05   45.19
  11   7  -7   71.28   36.32
  11  -7  -7   -9.50   20.94
 -11  -7   7   97.63   18.94
 -11  -7   8   31.69   32.88
  11  -7  -8   19.73   14.34
  11   7  -8   17.14   38.06
  11  -7  -9    5.48   20.75
  11   7  -9   17.67   26.69
 -11  -7   9   41.39   21.79
  11  -7 -10   40.92   15.11
 -11  -7  10   18.78   30.14
  11   7 -10  -30.37   29.56
 -11  -7  11   21.40   24.71
  11  -7 -11   16.06   15.66
  11   7 -11  -33.51   29.92
  11   7 -12   36.10   33.01
 -11  -7  12   43.64   28.31
  11  -7 -12   17.87   14.23
  11  -7 -12    6.24   13.42
  11   7 -13   64.87   28.41
  11  -7 -13   97.01   18.86
 -11  -7  13  106.26   31.54
  11  -7 -13   88.10   16.53
 -11  -7  14   10.49   21.92
 -11  -7  15    0.07   34.27
 -11  -7  16    6.20   33.67
 -11  -7  17   28.86   18.20
 -11  -7  18  -10.79   29.91
  11   9  -1   38.90   39.26
  11  -9  -1   31.86   23.06
 -11  -9   1   31.59   39.46
  11   9  -2   68.68   38.49
 -11  -9   2   31.12   42.09
  11  -9  -2  -19.77   23.25
  11   9  -3   90.21   34.18
  11  -9  -3   -4.87   21.82
 -11  -9   3  -24.07   25.74
  11  -9  -4  156.57   47.65
 -11  -9   4   75.14   39.76
  11   9  -4   12.83   36.03
  11  -9  -5   -7.98   19.24
 -11  -9   5   24.87   21.36
  11   9  -5    1.92   45.46
 -11  -9   6   49.23   33.58
  11   9  -6    2.56   40.20
  11  -9  -6   52.23   18.00
 -11  -9   7   27.61   17.67
 -10   0   1  -19.74   17.45
  10   0  -1   11.86   18.81
 -10   0   2 3902.64   70.75
  10   0  -2 3707.77   68.06
 -10   0   3   36.88   12.47
  10   0  -3   -4.84   19.82
  10   0  -4  376.93   19.83
 -10   0   4  333.99   17.20
 -10   0   5   -1.57   14.80
  10   0  -5   31.78   18.56
  10   0  -6 1719.01   37.97
 -10   0   6 1912.10   42.26
  10   0  -7  -12.19   19.05
 -10   0   7   -7.85   13.38
  10   0  -8  -13.93   20.44
 -10   0   8   20.67    9.80
  10   0  -9   36.39   21.94
 -10   0   9    0.56   13.11
 -10   0  10   29.24   15.88
  10   0 -10   95.24   21.75
 -10   0  11  -10.16   12.93
  10   0 -11   29.74   27.71
  10   0 -12 3181.73   71.30
 -10   0  12 3698.99  106.40
 -10   0  13   21.19   11.75
  10   0 -13   40.70   23.96
 -10   0  14   11.27    9.46
  10   0 -14   17.83   18.11
 -10   0  15   13.89    9.09
  10   0 -15    2.60   12.25
 -10   0  16  134.22   11.87
  10   0 -16   27.38   17.99
 -10   0  17    1.99   11.86
 -10   0  18  232.72   14.73
 -10   0  19    6.25   13.54
 -10   0  20   89.95   12.71
 -10   0  21  -27.68   13.45
 -10   0  22  158.51   16.32
 -10   0  23   24.07   13.69
 -10   0  24  228.23   19.25
 -10   2   1   57.09   14.50
  10  -2  -1   51.75   16.33
  10   2  -1   48.67   10.23
 -10  -2   1   62.93   10.15
  10   2  -2  414.43   19.34
 -10   2   2  372.31   17.17
  10  -2  -2  456.23   19.42
 -10  -2   2  356.15   22.67
 -10  -2   3  -21.28   19.16
 -10   2   3   13.75   11.30
  10  -2  -3   11.65   14.87
  10   2  -3   21.37   18.04
 -10  -2   4   91.50   11.28
  10  -2  -4   87.53   19.84
  10   2  -4  134.95   22.52
 -10   2   4   68.36   12.13
 -10  -2   5  108.81   15.34
  10   2  -5  167.69   22.10
  10  -2  -5   53.86   13.55
 -10   2   5   59.60   11.88
 -10  -2   6  154.29   17.34
  10  -2  -6  106.23   15.14
 -10   2   6  160.34   15.20
  10   2  -6   92.85   15.38
 -10   2   7  471.69   17.81
  10   2  -7  475.73   27.55
 -10  -2   7  601.80   24.68
  10  -2  -7  435.08   19.33
 -10   2   8  985.13   27.39
  10   2  -8 1089.83   42.50
  10  -2  -8  903.92   27.21
 -10  -2   8 1048.28   29.73
 -10  -2   9   36.35   13.08
 -10   2   9    3.32    9.17
  10  -2  -9   33.59   14.85
 -10  -2  10  319.43   15.11
  10  -2 -10  330.90   17.57
 -10   2  10  377.40   16.98
  10  -2 -11  447.47   19.74
  10   2 -11  565.40   30.97
 -10  -2  11  519.05   21.48
 -10   2  11  572.91   21.94
  10  -2 -12   18.90   15.95
 -10  -2  12   41.36   16.36
  10   2 -12   12.99   27.89
 -10   2  12   -1.39   11.08
 -10   2  13  120.04   10.22
 -10  -2  13  120.96   14.47
  10   2 -13  138.49   21.76
  10  -2 -13   65.80   18.18
  10   2 -14   11.83   22.41
 -10   2  14   39.76    9.24
  10  -2 -14   10.81   16.58
 -10  -2  14    2.99   17.06
 -10  -2  15   14.89   16.58
  10  -2 -15   21.18   15.56
  10   2 -15   -4.28   20.84
  10   2 -16   28.08   18.38
  10  -2 -16   51.46    7.46
 -10  -2  16   33.20   22.38
 -10  -2  17   31.58   17.57
 -10  -2  18   95.98   18.67
 -10  -2  19  307.01   27.26
 -10  -2  20   12.81   18.60
 -10  -2  21  209.34   18.31
 -10  -2  22   21.11   12.64
 -10  -2  23   20.37   19.81
 -10  -2  24   79.62   20.29
 -10  -2  25  190.38   21.79
 -10  -2  26   14.25   16.90
 -10  -2  27   61.27   18.30
 -10  -2  28   16.14   12.96
  10  -4  -1   79.14   13.72
 -10  -4   1   66.61   21.77
  10   4  -1   69.23   29.69
 -10  -4   2  491.15   25.52
  10   4  -2  472.94   30.85
  10  -4  -2  569.92   22.53
  10  -4  -3    7.44   16.09
  10   4  -3   68.65   29.35
 -10  -4   3   17.88   15.05
  10  -4  -4   80.18   13.96
  10   4  -4   -1.10   35.31
 -10  -4   4   33.59   12.88
  10  -4  -5  518.21   22.35
  10   4  -5  522.70   39.95
 -10  -4   5  558.02   25.19
  10  -4  -6    0.22   12.00
 -10  -4   6    4.77   24.36
  10   4  -6  -88.82   35.88
  10   4  -7   50.97   26.50
 -10  -4   7   -4.82   17.60
  10  -4  -7   51.71   16.92
  10  -4  -8  413.15   20.79
  10   4  -8  317.78   35.41
 -10  -4   8  413.40   26.00
  10   4  -9   11.53   29.17
 -10  -4   9   56.73   24.18
  10  -4  -9    4.92   13.94
 -10  -4  10  456.62   28.34
  10   4 -10  329.69   35.11
  10  -4 -10  381.72   19.17
  10   4 -11   33.38   25.64
 -10  -4  11   28.12   23.13
  10  -4 -11   20.81   12.71
  10  -4 -12   18.11   12.07
 -10  -4  12  -15.42   22.53
  10   4 -12   84.05   24.43
  10  -4 -13  759.80   28.37
  10   4 -13  937.81   38.56
  10   4 -14   27.21   31.48
 -10  -4  14  128.93   20.00
  10   4 -15   94.07   19.45
 -10  -4  15   92.14   20.33
 -10  -4  16  125.29   21.83
 -10  -4  17   19.81   23.71
 -10  -4  18   22.29   19.32
 -10  -4  19   35.10   24.25
 -10  -4  20  174.99   32.50
 -10  -4  21   54.20   25.13
 -10  -4  22   26.57   26.08
 -10  -4  23  208.86   32.37
 -10  -4  24   -1.05   31.48
 -10  -4  25   55.45   37.00
 -10  -4  26   50.25   32.32
  10  -6  -1  274.19   21.99
  10   6  -1  148.81   23.26
 -10  -6   1  343.60   31.77
  10   6  -2  170.05   26.45
  10  -6  -2  251.73   21.13
 -10  -6   2  257.92   21.35
  10   6  -3   55.57   20.51
  10  -6  -3   68.48   15.70
 -10  -6   3   49.18   26.20
  10  -6  -4   69.24   13.30
 -10  -6   4    0.42   25.88
  10   6  -4   36.83   35.47
  10   6  -5    3.95   36.72
 -10  -6   5  -11.67   15.41
  10  -6  -5    2.63   15.68
  10   6  -6  200.03   37.49
 -10  -6   6  375.92   31.37
  10  -6  -6  353.23   19.51
  10  -6  -7   29.40   11.10
  10   6  -7   41.07   32.28
 -10  -6   7   60.91   26.47
 -10  -6   8   16.94   21.48
  10  -6  -8    7.87   16.02
  10   6  -8   39.33   31.08
  10  -6  -9    1.69   15.47
 -10  -6   9   -4.64   29.50
  10   6  -9   29.28   36.73
 -10  -6  10   -0.76   20.11
  10  -6 -10   11.05   14.69
  10   6 -10   58.43   33.08
 -10  -6  11  302.28   28.04
  10  -6 -11  290.16   19.36
  10   6 -11  227.68   24.37
 -10  -6  12  130.93   19.60
  10  -6 -12  206.56   17.31
  10   6 -12  128.53   25.15
 -10  -6  13   23.43   29.90
  10  -6 -13   26.32   10.72
  10  -6 -13   25.48   10.24
  10   6 -13   36.79   36.18
 -10  -6  14    7.87   26.37
 -10  -6  15    7.08   20.80
 -10  -6  16  136.17   24.09
 -10  -6  17   69.75   23.06
 -10  -6  18   52.96   32.56
 -10  -6  19   55.22   25.32
 -10  -6  20   85.75   34.30
 -10  -6  21   28.36   26.78
 -10  -6  22  -19.90   33.53
 -10  -6  23   26.33   30.76
 -10  -8   1   27.34   27.06
  10  -8  -1   28.92   19.40
  10   8  -1   44.12   30.57
  10   8  -2   53.05   33.65
  10  -8  -2   28.64   19.40
 -10  -8   2   38.27   26.57
  10  -8  -3   94.38   16.87
  10   8  -3   21.76   41.39
 -10  -8   3    9.87   30.62
 -10  -8   4   47.82   17.34
  10   8  -4   63.69   35.58
  10  -8  -4   32.07   20.97
  10  -8  -5  163.66   19.03
 -10  -8   5  198.12   33.33
  10   8  -5  133.82   29.55
  10   8  -6   -6.60   36.49
 -10  -8   6  110.29   36.16
  10  -8  -6   27.31   16.81
  10  -8  -7  265.48   23.33
  10   8  -7   60.61   38.43
 -10  -8   7  131.94   34.51
  10   8  -8   70.04   35.54
 -10  -8   8  -20.21   35.86
  10  -8  -8   47.65   16.98
  10   8  -9  101.00   36.98
 -10  -8   9   18.97   31.62
  10  -8  -9    4.01   18.26
  10  -8  -9  -19.41   17.96
  10   8 -10   33.90   45.60
  10  -8 -10  207.87   24.89
  10  -8 -10  103.52   21.92
 -10  -8  10   61.31   28.29
 -10  -8  11  123.15   32.91
  10  -8 -11   40.99   16.27
  10  -8 -11   35.64   16.51
  10  -8 -12   44.07   17.53
 -10  -8  12   -9.40   35.44
  10  -8 -12   28.74   14.17
 -10  -8  13  -31.21   34.52
  10  -8 -13   -5.01   15.50
  10  -8 -13   25.10   13.44
 -10  -8  14  -29.47   24.31
  10  -8 -14    9.45   11.63
  10  -8 -14    7.00   11.44
 -10  -8  15    3.67   31.98
 -10  -8  16   10.77   32.60
 -10  -8  17   36.74   20.47
  -9  -1   1 4042.16   62.24
  -9   1   1 4378.73   69.33
   9  -1  -1 3840.00   63.76
   9   1  -1 3719.15  119.36
  -9   1   2  349.62   16.59
   9  -1  -2  302.72   17.64
   9   1  -2  378.41   15.77
  -9  -1   2  268.53   15.87
   9   1  -3  842.71   26.04
   9  -1  -3  987.48   27.27
  -9  -1   3  899.56   22.45
  -9   1   3  840.15   20.23
   9   1  -4  141.76   18.53
   9  -1  -4  185.20   13.68
  -9  -1   4  207.07   11.20
  -9   1   4  170.90   13.29
  -9   1   5 1112.19   25.14
   9  -1  -5 1020.73   26.46
  -9  -1   5 1187.93   28.01
  -9   1   6    0.53   11.14
   9   1  -6   27.01   20.27
   9  -1  -6   22.74   13.30
  -9  -1   6   20.52   12.92
   9   1  -7  335.02   20.21
   9  -1  -7  346.06   15.29
  -9  -1   7  495.78   19.90
  -9   1   7  456.36   14.23
  -9   1   8   58.26   12.43
  -9  -1   8   83.21   13.27
   9   1  -8   62.68   19.26
   9  -1  -8   40.62   10.96
   9   1  -9 2271.52   50.18
   9  -1  -9 2095.12   45.92
   9  -1 -10   20.40   18.01
  -9   1  10  -26.65    8.55
   9   1 -10  -11.14   20.96
  -9  -1  10   14.71   14.51
  -9  -1  11  103.56   14.38
  -9   1  11   95.08    7.47
   9  -1 -11   61.66   21.60
   9   1 -11  109.47   21.13
  -9  -1  12   93.97   10.92
  -9   1  12   36.31    8.75
   9  -1 -12   29.49   18.45
   9   1 -12   19.25   25.28
   9   1 -13 1623.32   40.51
  -9  -1  13 2199.66   48.64
   9  -1 -13 1222.98   42.84
  -9   1  13 2226.92   54.23
  -9  -1  14 1834.74   45.08
   9  -1 -14 1265.16   36.75
  -9   1  14 1585.69   41.65
   9   1 -14 1062.61   33.45
  -9  -1  15  143.20   12.74
   9  -1 -15  144.99   13.34
   9   1 -15  100.19   17.18
  -9   1  15  164.03    9.63
  -9  -1  16 1160.56   35.41
  -9   1  16  972.08   30.10
  -9   1  17   17.52    8.44
  -9  -1  17  -17.74   15.49
  -9  -1  18   10.14   14.26
  -9   1  18   29.80    8.15
  -9  -1  19   18.88   14.40
  -9   1  19    4.68    7.27
  -9  -1  20  101.12   15.27
  -9  -1  21  365.60   24.80
  -9  -1  22   -5.64   14.15
  -9  -1  23   26.72   16.15
  -9  -1  24   49.22   15.88
  -9  -1  25   18.28   15.57
  -9  -1  26   -4.05   15.26
  -9  -1  27   23.60   15.36
  -9  -1  28   -0.70    8.53
  -9  -1  28   34.79   11.05
  -9  -1  29    2.09    9.01
  -9  -1  29   27.91   10.48
  -9  -1  30   19.30   12.12
  -9  -1  30   13.56    8.92
   9   3  -1 1093.47   36.89
   9  -3  -1 1051.51   26.00
  -9  -3   1 1117.81   24.60
  -9  -3   2  415.78   17.49
   9  -3  -2  394.14   16.98
   9   3  -2  330.52   24.23
   9   3  -3   42.76   25.11
   9  -3  -3   12.11   14.09
  -9  -3   3   25.63    9.52
  -9  -3   4   68.69   14.31
   9  -3  -4   40.38   12.24
   9   3  -4   40.31   15.75
   9   3  -5  182.65   25.87
  -9  -3   5  175.34   16.97
   9  -3  -5  258.24   15.60
   9   3  -6   86.28   29.95
   9  -3  -6  100.21   11.16
  -9  -3   6  113.47   16.30
  -9  -3   7  556.07   17.64
   9  -3  -7  466.85   16.09
   9  -3  -8  189.51   11.44
   9   3  -8  146.36   23.23
   9  -3  -9 1725.30   39.97
  -9  -3   9 1617.97   38.02
  -9  -3  10  273.47   17.45
   9  -3 -10  249.77   13.20
   9  -3 -11  388.88   16.78
  -9  -3  11  454.38   20.98
   9   3 -11  202.14   27.33
   9   3 -12   21.12   15.44
   9  -3 -12    0.80   13.05
  -9  -3  12   32.00   17.67
  -9  -3  13   57.27   17.75
   9   3 -13   19.78   24.80
   9  -3 -13   54.44   11.24
   9  -3 -14  127.35   12.38
  -9  -3  14   89.17   19.61
   9   3 -14   85.45   18.86
  -9  -3  15   55.08   19.90
   9   3 -15   67.88   18.19
  -9  -3  16   30.08   18.76
  -9  -3  17  322.43   24.38
  -9  -3  18  131.59   22.58
  -9  -3  19  150.53   25.47
  -9  -3  20   66.36   20.43
  -9  -3  21  248.85   22.40
  -9  -3  22   88.46   29.49
  -9  -3  23   99.28   26.39
  -9  -3  24    5.27   23.91
  -9  -3  25   -8.14   22.16
  -9  -3  26   23.43   22.68
  -9  -3  27  -10.26   25.13
  -9  -3  28   42.35   26.69
  -9  -3  29   14.98   18.33
  -9  -5   1 1443.26   31.31
   9  -5  -1 1248.83   37.88
   9   5  -1 1078.13   33.50
   9  -5  -2  490.15   20.96
   9   5  -2  404.67   23.76
  -9  -5   2  577.97   30.71
   9  -5  -3  118.92   13.13
   9   5  -3   76.93   18.06
  -9  -5   3  123.67   23.45
   9   5  -4  157.70   22.33
   9  -5  -4  246.92   15.68
  -9  -5   4  229.86   24.30
   9  -5  -5  532.14   20.22
   9   5  -5  418.31   25.55
  -9  -5   5  478.56   19.37
   9  -5  -6   93.71   12.55
  -9  -5   6  111.40   23.93
   9   5  -6  107.97   22.59
   9   5  -7   31.69   29.02
   9  -5  -7   28.43   13.10
  -9  -5   7   -4.21   26.46
  -9  -5   8  213.79   15.87
   9   5  -8  122.57   32.04
   9  -5  -8  165.05   12.59
  -9  -5   9  729.12   30.45
   9  -5  -9  673.67   24.55
  -9  -5  10  488.18   27.41
   9  -5 -10  526.69   21.58
   9   5 -10  554.75   30.62
   9  -5 -11   41.22    9.70
  -9  -5  11   64.34   15.12
   9   5 -11   68.18   20.90
  -9  -5  12  -28.62   24.74
   9  -5 -12   -0.29   10.50
   9   5 -12  -23.26   29.76
   9   5 -13  186.03   28.30
   9  -5 -13  257.42   14.51
   9   5 -14   -2.85   15.65
  -9  -5  14   42.68   23.31
  -9  -5  15   14.62   11.81
  -9  -5  16  -12.26   25.39
  -9  -5  17  -11.57   26.02
  -9  -5  18  -24.39   27.00
  -9  -5  19  222.85   26.39
  -9  -5  20   61.89   25.85
  -9  -5  21   57.41   27.65
  -9  -5  22   97.60   25.80
  -9  -5  23  -12.95   32.76
  -9  -5  24   69.44   30.46
  -9  -5  25  -66.30   33.20
  -9  -5  26  -29.20   35.84
   9  -7  -1   12.88   19.50
  -9  -7   1   36.37   31.00
   9   7  -1    8.31   35.39
   9   7  -2   27.22   19.32
   9  -7  -2   -4.62   19.97
  -9  -7   2   74.76   16.69
   9  -7  -3   71.38   17.50
   9   7  -3   30.60   26.25
  -9  -7   3   80.69   17.90
   9   7  -4    2.72   27.21
   9  -7  -4   30.90   17.16
  -9  -7   4   84.84   30.64
   9  -7  -5  131.66   14.46
   9   7  -5   59.50   32.96
  -9  -7   5   84.71   31.04
   9  -7  -6  115.99   19.23
   9   7  -6   72.33   31.58
  -9  -7   6   45.09   25.51
   9   7  -7   24.41   37.28
   9  -7  -7   25.28   16.91
  -9  -7   7    6.08   30.99
   9   7  -8   34.25   32.39
  -9  -7   8    0.76   23.00
   9  -7  -8   33.10   17.28
  -9  -7   9   50.66   29.51
   9  -7  -9   23.93   15.23
   9   7  -9   42.60   29.92
   9  -7 -10   38.87   12.55
   9   7 -10   -1.15   35.46
  -9  -7  10   -6.76   27.82
   9  -7 -11   21.19   12.50
   9   7 -11  -16.91   35.82
   9  -7 -11  -13.72   13.10
  -9  -7  11   52.54   27.75
   9  -7 -12   10.12   14.37
  -9  -7  12   65.16   28.12
   9  -7 -12  -18.75   13.68
  -9  -7  13  285.03   30.54
   9  -7 -13  225.78   22.65
   9  -7 -13  234.41   17.81
   9  -7 -14   30.16    7.78
  -9  -7  14    4.38   18.02
  -9  -7  15    2.05   24.99
  -9  -7  16   49.18   28.26
  -9  -7  17   18.37   21.19
  -9  -7  18   97.84   28.66
  -9  -7  19  -25.23   34.00
  -9  -7  20  -42.24   24.91
  -9  -7  21    4.54   37.14
  -9  -7  22  -35.29   36.58
  -9  -9   1   38.15   37.58
   9   9  -1    9.46   31.58
   9  -9  -1   30.85   19.64
  -9  -9   2   96.30   32.79
   9  -9  -2   20.76   24.66
   9   9  -2   30.08   30.95
   9   9  -3   41.21   38.90
  -9  -9   3    3.40   25.29
   9  -9  -3   49.13   26.74
   9  -9  -4   41.90   21.82
   9   9  -4    6.90   39.58
  -9  -9   4   29.85   32.20
   9  -9  -5   28.04   17.54
   9   9  -5   -2.87   27.58
  -9  -9   5   24.61   26.96
   9  -9  -6  -36.39   30.88
   9  -9  -6    6.74   18.01
  -9  -9   6   20.89   35.79
   9   9  -6   42.08   40.62
   9  -9  -7    6.75   23.21
  -9  -9   7   34.21   34.68
   9  -9  -7  -21.08   21.39
   9  -9  -8   42.79   26.18
   9  -9  -8   11.83   15.14
  -9  -9   8   59.30   29.07
  -9  -9   9   78.14   33.08
   9  -9  -9   10.31   15.89
   9  -9  -9  104.64   23.52
  -9  -9  10   63.45   34.81
   9  -9 -10    8.65   21.45
   9  -9 -10   -9.22   13.94
  -9  -9  11   69.77   19.06
   9  -9 -11  -13.89   21.57
   9  -9 -11    7.16   17.46
   9  -9 -12   49.10   17.26
  -9  -9  12   60.08   38.01
   9  -9 -12    1.80   21.75
  -9  -9  13   49.63   21.46
   9  -9 -13    5.05   16.15
   9  -9 -13   84.35   23.64
   9  -9 -14   20.83   14.44
   9  -9 -14   11.52   17.64
  -9  -9  14   26.82   34.85
   9  -9 -15   12.74   10.21
   9  -9 -15   27.11   11.36
  -9  -9  15   70.65   32.51
  -9  -9  16   36.36   16.48
  -8   0   1    5.79    9.84
   8   0  -1   32.58   14.53
   8   0  -2   38.76    8.90
  -8   0   2   54.80   12.59
   8   0  -3   25.80   12.55
  -8   0   3   10.14   12.34
   8   0  -4 1592.97   33.03
  -8   0   4 1759.69   34.72
   8   0  -5   17.04   15.95
  -8   0   5  -13.33   11.60
  -8   0   7   45.07    9.35
   8   0  -7    9.85   15.51
   8   0  -8 2025.81   39.66
  -8   0   8 2126.14   42.50
  -8   0   9    6.41    9.80
   8   0  -9   -3.04   23.95
  -8   0  11    2.78    8.23
   8   0 -11  -16.63   16.37
   8   0 -13   17.28   13.50
  -8   0  13    6.81   10.38
   8   0 -14   52.00   15.67
  -8   0  14   33.85   10.17
   8   0 -15    0.32   10.30
  -8   0  15    1.58    9.75
  -8   0  16   20.89   11.58
  -8   0  17   -4.11    9.84
  -8   0  18  885.79   31.47
  -8   0  19    0.48   10.64
  -8   0  20 1800.31   74.77
  -8   0  21   25.99   11.01
  -8   0  22  543.10   29.37
  -8   0  23   17.54    9.66
  -8   0  25    6.07    9.77
  -8   0  25   13.98   10.89
  -8   0  26   36.05    9.25
  -8   0  26   19.73    8.62
   8  -2  -1  469.78   19.14
   8   2  -1  408.28   14.50
  -8  -2   1  554.93   15.50
  -8   2   1  552.81   17.00
   8  -2  -2  806.56   21.99
  -8   2   2  852.76   21.23
  -8  -2   2  847.58   22.57
   8   2  -2  693.26   19.27
   8  -2  -3 1040.48   23.01
   8   2  -3  996.17   27.45
  -8   2   3 1165.30   25.58
  -8  -2   3 1147.84   24.91
   8  -2  -4  393.16   14.99
  -8   2   4  481.89   16.75
  -8  -2   4  546.95   18.51
   8   2  -4  343.25   15.70
  -8   2   5   71.95    9.14
   8   2  -5   41.05   26.00
  -8  -2   5   59.90   14.51
   8  -2  -5  103.12   12.17
   8   2  -6   -3.15   22.64
  -8   2   6   15.31    7.60
   8  -2  -6   17.63   11.89
  -8  -2   6   22.68   13.65
  -8   2   7   66.96    8.35
  -8  -2   7   77.62   16.34
   8  -2  -7   51.87   10.34
   8   2  -7   49.57   12.77
  -8  -2   8  892.15   24.17
  -8   2   8  833.05   22.27
   8  -2  -8  941.99   21.24
  -8   2   9  163.88   10.61
   8  -2  -9  147.81   12.74
  -8  -2   9  204.55   14.60
  -8  -2  10  194.43   16.19
   8   2 -10  141.95   19.54
   8  -2 -10  217.64   13.82
   8   2 -11   15.53   20.97
  -8   2  11   43.59    8.59
   8  -2 -11   49.64   12.41
  -8  -2  11   54.86   13.97
  -8   2  12  941.45   29.64
   8  -2 -12  642.56   20.93
   8   2 -12  586.44   24.28
  -8  -2  12 1016.57   26.60
   8   2 -13  117.33   18.11
   8  -2 -13  158.91   11.23
  -8  -2  13  188.11   17.44
  -8  -2  14 3519.11   73.85
   8  -2 -14 3118.45   83.34
  -8  -2  15   97.42   21.09
  -8  -2  16 1157.42   33.22
  -8  -2  17  134.92   19.70
  -8  -2  18   54.16   14.95
  -8  -2  19  208.72   21.26
  -8  -2  20   61.35   17.31
  -8  -2  21   79.60   20.17
  -8  -2  22   -7.05   23.05
  -8  -2  23   47.75   17.51
  -8  -2  24  483.21   27.98
  -8  -2  25   33.50   25.26
  -8  -2  26   22.23   25.79
  -8  -2  27   66.31   23.88
  -8  -2  28    3.76   21.59
  -8  -2  29   47.06   18.23
  -8  -2  30   -0.94   14.58
  -8  -2  30   -3.81   10.52
  -8  -2  31    9.56   10.84
   8  -4  -1 4460.10   87.98
   8   4  -1 3916.67   66.25
  -8  -4   1 4372.82   61.09
   8  -4  -2  352.69   15.79
   8   4  -2  245.26   23.19
  -8  -4   2  359.74   15.76
   8   4  -3  163.25   22.80
  -8  -4   3   84.53   14.24
   8  -4  -3  115.66   12.25
  -8  -4   4   13.19   13.62
   8  -4  -4   24.85   14.26
   8   4  -4    1.60   17.53
  -8  -4   5   60.30   20.20
   8  -4  -5  116.97   14.96
   8   4  -5   93.49   21.68
  -8  -4   6  223.25   20.25
   8   4  -6   93.54   24.77
   8  -4  -6  125.36   10.63
   8   4  -7  498.08   23.27
  -8  -4   7  597.36   25.85
   8  -4  -7  431.67   16.02
   8  -4  -8  262.92   13.81
  -8  -4   8  357.98   22.82
   8  -4  -9  367.38   12.38
   8   4  -9  142.17   25.14
  -8  -4   9  238.48   15.41
  -8  -4  10    7.66   21.92
   8  -4 -10    7.74    7.35
   8   4 -10   32.97   21.99
   8  -4 -11   11.65    8.82
   8   4 -11   31.29   22.61
  -8  -4  11    2.85   20.19
   8  -4 -12  197.06   11.35
   8   4 -12  183.99   23.89
  -8  -4  13   33.06   21.94
   8   4 -13   19.67   21.43
  -8  -4  14    1.97   22.31
  -8  -4  15   23.66   23.14
  -8  -4  16  193.52   20.52
  -8  -4  17  595.18   30.64
  -8  -4  18   93.26   20.12
  -8  -4  19   41.97   26.57
  -8  -4  20   -0.26   26.71
  -8  -4  21   86.64   28.03
  -8  -4  22   25.83   28.62
  -8  -4  23   52.46   28.06
  -8  -4  24   15.86   33.31
  -8  -4  25    3.31   28.63
  -8  -4  26  -40.88   37.54
  -8  -4  27  108.87   39.94
  -8  -4  28   31.27   43.03
  -8  -4  29    6.51   37.98
   8  -6  -1  116.90   16.80
  -8  -6   1  141.39   22.27
   8   6  -1   21.13   27.47
   8   6  -2   53.78   31.40
   8  -6  -2   12.91   15.56
  -8  -6   2    2.84   29.75
   8  -6  -3   97.85   13.69
  -8  -6   3   80.07   27.05
   8   6  -3   85.64   32.08
   8  -6  -4  169.40   13.75
   8   6  -4   48.56   27.08
  -8  -6   4   79.29   17.07
   8   6  -5   26.85   30.02
   8  -6  -5   36.85   17.17
  -8  -6   5   80.02   22.80
   8  -6  -6  301.34   18.73
  -8  -6   6  357.33   25.83
   8   6  -6  227.77   31.33
   8  -6  -7 2148.86   69.97
  -8  -6   7 2462.36   55.90
   8  -6  -8  138.51   13.95
  -8  -6   8  160.47   15.25
   8   6  -8  127.37   25.88
   8   6  -9  168.73   26.39
  -8  -6   9  206.66   25.21
   8  -6  -9  288.67   17.71
   8  -6 -10  372.83   18.26
  -8  -6  10  330.68   18.47
   8   6 -10  252.08   18.88
  -8  -6  11   86.32   25.64
   8   6 -11  116.00   20.31
   8  -6 -11  100.12   12.08
   8  -6 -11   89.18   11.60
   8  -6 -12  107.20   13.17
   8  -6 -12   97.46   10.87
  -8  -6  12   60.67   23.41
  -8  -6  13   27.71   27.42
   8  -6 -13    2.14   11.88
   8  -6 -13   19.84    7.70
  -8  -6  14   28.77   27.99
  -8  -6  15  281.70   30.07
  -8  -6  16   48.50   22.74
  -8  -6  17    9.77   29.28
  -8  -6  18   47.28   30.30
  -8  -6  19   21.34   32.10
  -8  -6  20   34.45   27.67
  -8  -6  21 -103.86   27.68
  -8  -6  22  104.56   38.11
  -8  -6  23  -41.00   25.52
  -8  -6  24   51.56   41.98
  -8  -6  25   41.37   37.49
  -8  -6  26   19.18   28.73
   8   8  -1  234.45   27.18
  -8  -8   1  353.50   42.91
   8  -8  -1  383.20   27.26
   8  -8  -2  455.00   26.09
  -8  -8   2  552.86   28.14
   8   8  -2  313.58   30.92
  -8  -8   3   58.25   30.31
   8  -8  -3   78.45   15.72
   8   8  -3    0.12   34.02
   8  -8  -4   65.92   19.22
   8   8  -4   62.98   24.58
  -8  -8   4  108.47   32.51
  -8  -8   5  167.79   23.66
   8  -8  -5  200.40   20.16
   8   8  -5   78.96   17.18
   8  -8  -6   12.85   21.94
  -8  -8   6  -22.06   35.69
   8   8  -6   56.20   29.75
   8  -8  -6   32.27   17.70
   8  -8  -7  -14.86   14.87
  -8  -8   7   67.10   34.33
   8  -8  -7   27.21   18.88
   8   8  -7   23.62   30.55
   8  -8  -8  102.17   17.63
  -8  -8   8   55.40   21.00
   8  -8  -8   66.24   17.60
   8  -8  -9   61.93   18.01
  -8  -8   9   99.55   33.75
   8  -8  -9   91.45   19.86
   8  -8 -10   88.35   15.46
  -8  -8  10  116.09   19.86
   8  -8 -10   80.52   16.19
   8  -8 -11   -4.98   14.87
   8  -8 -11   41.41   19.05
  -8  -8  11  -34.49   34.41
   8  -8 -12  115.26   16.29
  -8  -8  12  111.98   27.34
   8  -8 -12  177.27   20.42
   8  -8 -13   24.91   17.02
   8  -8 -13   10.97   13.90
  -8  -8  13    2.37   34.32
   8  -8 -14  -22.60   16.05
  -8  -8  14   30.31   30.73
   8  -8 -14   28.61   11.48
  -8  -8  15   32.00   22.08
   8  -8 -15   48.75   10.14
   8  -8 -15    0.72    9.45
  -8  -8  16   45.82   32.09
  -8  -8  17   -4.75   36.80
  -8  -8  18   -6.95   22.66
  -8  -8  19  -29.42   37.78
  -8  -8  20   21.48   35.89
  -8  -8  21   33.05   33.54
   8 -10  -1   38.78   32.32
  -8 -10   1  -23.89   40.59
   8 -10  -1   30.83   20.81
   8  10  -1   29.67   38.76
   8  10  -2   36.54   31.48
  -8 -10   2   12.66   40.31
   8 -10  -2   38.18   33.03
   8 -10  -2   72.57   23.36
   8 -10  -3    0.22   31.28
   8  10  -3    3.80   41.56
  -8 -10   3   25.97   27.96
   8 -10  -3   29.93   22.17
   8 -10  -4   36.57   37.09
   8 -10  -4  102.34   26.20
  -8 -10   4  110.30   42.67
   8  10  -4   -2.98   23.74
  -8 -10   5   28.71   30.13
   8 -10  -5   10.30   23.54
   8 -10  -5   29.46   30.68
   8 -10  -6   51.81   25.78
  -8 -10   6    9.02   41.30
   8 -10  -6    5.92   22.71
   8 -10  -7   71.19   24.60
   8 -10  -7   32.30   24.73
   8 -10  -8   42.27   20.48
  -8 -10   8    4.93   40.24
   8 -10  -8  -16.10   18.53
   8 -10  -9   17.62   33.21
   8 -10  -9   20.88   21.34
  -8 -10   9    1.85   22.28
   8 -10 -10   74.69   20.73
  -8 -10  10   24.07   36.00
   8 -10 -10  138.70   26.57
   8 -10 -11   39.84   18.73
   8 -10 -11   13.64   17.91
  -8 -10  11   51.50   25.22
  -8 -10  12   57.20   39.26
   8 -10 -12   33.43   18.55
   8 -10 -12   24.66   13.84
  -8 -10  13   11.83   26.23
   8 -10 -13   25.66   15.13
  -7  -1   1   44.91   13.49
  -7   1   1   26.93    5.88
   7  -1  -1   13.16    9.79
   7   1  -1   26.76   11.36
  -7  -1   2  996.04   22.25
  -7   1   2  934.86   18.17
   7   1  -2  925.90   22.16
   7  -1  -2  946.12   20.79
   7  -1  -3 8055.34  151.20
   7   1  -3 7500.39  113.48
  -7  -1   3 8601.74  123.94
  -7   1   3 8928.74  121.32
   7   1  -4 2493.07   45.81
   7  -1  -4 2630.34   50.38
  -7  -1   4 2720.28   45.07
  -7   1   4 2826.58   44.85
  -7   1   5  287.56   10.63
   7   1  -5  249.00   15.24
   7  -1  -5  280.54   11.85
  -7  -1   5  292.81   13.14
   7  -1  -6  268.57   10.36
  -7   1   6  306.81   11.61
   7   1  -6  325.73   17.22
  -7  -1   6  326.81   13.47
   7   1  -7 1674.79   37.30
  -7   1   7 2173.58   41.89
   7  -1  -7 1758.95   69.48
  -7  -1   7 1956.13   33.49
  -7   1   8  103.89    9.40
   7   1  -8  116.04   20.30
  -7  -1   8  134.39   14.91
   7   1  -9 2158.78   45.94
  -7  -1   9 2287.86   42.30
  -7   1   9 2183.54   40.47
   7  -1  -9 2039.75   38.41
  -7   1  10  129.04    9.08
   7  -1 -10  108.01   12.73
   7   1 -10   95.32   20.85
  -7  -1  10  132.48   11.69
   7   1 -11 7629.47  128.83
  -7  -1  1110398.47  169.16
   7  -1 -11 7684.47  125.57
  -7   1  1110131.41  177.70
  -7  -1  12 1350.18   28.91
   7   1 -12  981.25   25.76
  -7   1  12 1352.15   28.83
   7  -1 -12 1201.72   30.67
  -7  -1  13   33.39   13.23
  -7   1  13    9.44    6.56
   7   1 -13   34.41   12.03
   7  -1 -13   14.47    9.37
  -7  -1  15   13.39   13.92
  -7   1  15    4.26    6.93
  -7  -1  16  840.75   24.97
  -7   1  16  780.48   19.61
  -7  -1  17  342.63   15.09
  -7   1  17  375.19   11.26
  -7  -1  18  315.39   17.87
  -7   1  18  361.06   12.17
  -7  -1  19  171.85   17.58
  -7  -1  20  278.52   15.95
  -7  -1  21  374.65   22.38
  -7  -1  22   46.02   16.22
  -7  -1  23  153.08   17.31
  -7  -1  24  148.95   18.77
  -7  -1  25   10.99   17.74
  -7  -1  26  543.72   37.27
  -7  -1  27   43.85   17.95
  -7  -1  27    6.35   11.49
  -7  -1  28   56.42   16.86
  -7  -1  28   83.26   16.66
  -7  -1  29   11.47   15.40
  -7  -1  29   10.43   15.31
  -7  -1  30   18.28   12.84
  -7  -1  30   40.34   14.85
  -7  -1  31   16.71   12.16
  -7  -1  31    4.38   12.84
  -7  -1  32    8.70   10.84
  -7  -1  32    3.29    9.35
  -7  -3   1 1447.29   25.59
   7  -3  -1 1414.68   29.16
   7   3  -1 1184.69   29.83
   7  -3  -2  367.92   16.14
   7   3  -2  473.53   27.15
  -7  -3   2  485.20   16.15
  -7  -3   316939.73  175.69
   7   3  -314221.07  192.47
   7   3  -4  208.88   20.24
   7  -3  -4  241.56   11.61
  -7  -3   4  262.27   12.50
   7  -3  -5 4478.65   84.99
   7   3  -5 3876.47   69.67
  -7  -3   5 4407.21   63.23
   7   3  -6  200.05   14.73
   7  -3  -6  262.82   12.05
  -7  -3   6  253.81   20.15
   7  -3  -7   18.85    9.53
  -7  -3   7   56.92   14.58
   7   3  -7   23.59   21.21
   7   3  -8  138.25   20.53
  -7  -3   8  126.25   18.50
   7  -3  -9 1306.61   27.97
  -7  -3   9 1530.84   33.39
   7   3 -10 1100.47   27.74
   7  -3 -10 1441.31   30.32
  -7  -3  10 1677.91   32.11
   7   3 -11  694.96   27.23
   7  -3 -11  715.34   18.09
   7   3 -12 1086.26   31.09
   7  -3 -12 1113.11   22.88
  -7  -3  12 1565.13   37.78
  -7  -3  14   81.92   18.63
  -7  -3  15 5089.49  116.04
  -7  -3  16  165.21   18.51
  -7  -3  17   49.32   22.86
  -7  -3  18  599.16   26.57
  -7  -3  19  133.90   20.26
  -7  -3  20   92.84   17.59
  -7  -3  21   49.00   20.02
  -7  -3  22   21.98   23.31
  -7  -3  23  -30.63   25.89
  -7  -3  24   22.01   29.77
  -7  -3  25   40.69   24.69
  -7  -3  26   37.52   20.81
  -7  -3  27   18.84   26.32
  -7  -3  28   19.69   26.23
  -7  -3  29   19.67   28.70
  -7  -3  30  -16.96   25.03
  -7  -3  31   38.99   32.42
   7  -5  -1   66.03   11.60
  -7  -5   1   63.54   21.68
   7   5  -1   20.85   22.71
   7  -5  -2 1209.68   31.61
  -7  -5   2 1543.49   35.94
   7   5  -2 1125.56   33.00
   7  -5  -3  724.47   21.39
  -7  -5   3  847.86   29.58
   7   5  -3  591.50   23.17
  -7  -5   4 1240.63   35.36
   7  -5  -4 1103.56   30.66
  -7  -5   5  503.33   24.21
   7   5  -5  394.54   19.76
   7  -5  -5  333.83   15.16
   7  -5  -6  585.54   19.92
  -7  -5   6  656.52   30.78
   7   5  -6  461.09   27.92
  -7  -5   7 2124.21   39.14
   7  -5  -7 1964.13   51.16
   7  -5  -8  332.57   14.92
   7   5  -8  375.69   22.87
  -7  -5   8  413.62   19.51
  -7  -5   9  589.45   27.26
   7  -5  -9  510.38   18.33
  -7  -5  10   24.19   25.79
   7   5 -10   32.99   21.07
   7  -5 -10   22.80    8.31
  -7  -5  11  191.21   16.91
   7  -5 -11  186.75   10.42
   7   5 -11  208.18   17.48
  -7  -5  12  385.08   24.35
   7  -5 -12  372.44   14.96
   7  -5 -12  346.97   14.46
  -7  -5  13   43.48   26.32
  -7  -5  14  348.70   24.66
  -7  -5  15    2.11   24.56
  -7  -5  16   71.03   23.02
  -7  -5  17  130.67   27.39
  -7  -5  18  338.45   28.42
  -7  -5  19   66.14   25.56
  -7  -5  20  117.39   25.48
  -7  -5  21   -7.32   24.62
  -7  -5  22   53.52   28.52
  -7  -5  23   45.88   34.10
  -7  -5  24   25.95   24.93
  -7  -5  25   62.68   28.62
  -7  -5  26   28.30   39.79
  -7  -5  27    9.69   40.06
  -7  -5  28   -9.01   43.53
  -7  -5  29   -4.89   41.97
   7  -7  -1   -3.05   17.79
  -7  -7   1    7.73   23.27
   7   7  -1   55.01   31.04
   7  -7  -2  195.20   16.30
   7   7  -2  142.46   19.73
   7  -7  -3  646.47   27.15
  -7  -7   3  834.56   36.63
   7   7  -3  549.11   28.36
   7  -7  -4  369.85   20.22
   7   7  -4  292.25   24.65
  -7  -7   4  415.72   29.02
  -7  -7   5  424.14   20.43
   7  -7  -5  457.67   24.16
   7   7  -5  447.84   27.10
   7  -7  -6  698.95   30.15
   7   7  -6  453.73   22.13
  -7  -7   6  877.56   38.86
  -7  -7   7   99.93   27.73
   7   7  -7  215.00   21.33
   7  -7  -7  206.50   19.28
   7  -7  -8  147.88   18.73
  -7  -7   8   80.08   17.87
   7  -7  -8   81.50   15.19
   7   7  -8  105.29   20.13
   7  -7  -9  602.45   31.72
   7  -7  -9  594.98   27.34
  -7  -7   9  638.87   37.24
   7   7  -9  422.90   22.96
   7  -7 -10  294.66   19.23
   7  -7 -10  313.51   22.84
  -7  -7  10  288.67   31.69
   7  -7 -11  181.76   16.11
   7  -7 -11  163.32   18.07
  -7  -7  11  159.23   17.38
   7  -7 -12   34.68   16.11
   7  -7 -12  100.60   11.21
  -7  -7  12   15.11   33.72
   7  -7 -13   34.65   11.46
   7  -7 -13   13.98   15.57
  -7  -7  13    4.25   21.70
   7  -7 -14  154.95   13.65
   7  -7 -14  202.73   15.53
  -7  -7  14  156.25   25.08
  -7  -7  15   48.30   30.03
  -7  -7  16    5.55   28.40
  -7  -7  17   93.26   29.24
  -7  -7  18    8.24   38.25
  -7  -7  19   25.79   21.50
  -7  -7  20   72.34   38.28
  -7  -7  21  136.19   36.14
  -7  -7  22   35.36   37.81
  -7  -7  23   97.82   42.07
  -7  -7  24  102.92   24.46
  -7  -7  25    3.73   30.68
   7   9  -1   53.96   23.43
  -7  -9   1   49.90   32.05
   7  -9  -1   86.98   19.27
  -7  -9   2   74.79   32.65
   7  -9  -2   86.78   19.06
   7   9  -2   56.86   33.27
  -7  -9   3  167.49   19.77
   7   9  -3  139.41   29.56
   7  -9  -3  193.78   24.33
   7  -9  -3  133.94   24.74
   7  -9  -4   -8.91   19.63
  -7  -9   4   60.11   37.19
   7  -9  -4  -19.86   26.63
   7  -9  -5   35.42   27.75
   7  -9  -5  -23.02   18.28
  -7  -9   5  103.80   34.44
   7   9  -5  -36.58   22.15
   7  -9  -6   22.15   19.23
  -7  -9   6   29.91   25.28
   7  -9  -6  -14.59   18.81
   7  -9  -7   41.57   20.48
  -7  -9   7    9.48   37.87
   7  -9  -7   82.13   22.61
  -7  -9   8   98.66   22.88
   7  -9  -8  115.60   18.11
   7  -9  -8  101.49   23.88
   7  -9  -9  137.35   26.24
   7  -9  -9   61.80   18.31
  -7  -9   9   85.69   40.01
  -7  -9  10   56.07   20.65
   7  -9 -10   85.04   15.86
   7  -9 -10  142.49   23.19
   7  -9 -11   23.04   24.96
  -7  -9  11   76.79   37.12
   7  -9 -11   49.20   17.39
  -7  -9  12  -28.68   21.95
   7  -9 -12   -4.73   20.61
   7  -9 -12   18.49   14.71
   7  -9 -13   48.95   15.15
   7  -9 -13   81.10   15.39
  -7  -9  13  -13.13   38.70
   7  -9 -14   64.16   16.47
  -7  -9  14   37.02   21.65
   7  -9 -15  118.15   20.43
   7  -9 -15   71.67   16.65
  -7  -9  15  165.54   30.50
  -7  -9  16   16.39   38.08
   7  -9 -16    8.10    9.42
  -7  -9  17   15.91   22.16
  -7  -9  18   37.26   30.31
  -7  -9  19  -50.66   49.46
  -7  -9  20   21.89   35.56
   7 -11  -1  105.44   40.58
  -7 -11   1   -2.71   42.01
  -7 -11   2  -17.76   27.40
   7 -11  -2   -5.17   42.37
   7 -11  -3   19.91   35.17
  -7 -11   3  -33.41   35.98
  -7 -11   4   -0.07   19.95
   7 -11  -4    0.16   25.13
   7 -11  -4   30.37   33.04
   7 -11  -5   36.04   34.72
  -7 -11   5  -17.12   42.51
   7 -11  -6   71.08   25.74
  -7 -11   6  -25.27   44.13
   7 -11  -7  -49.41   25.71
  -7 -11   7  -49.63   43.29
  -7 -11   8   50.34   32.09
  -6   0   1    6.83    9.80
   6   0  -1  -18.29   11.62
   6   0  -2 2787.91   47.58
  -6   0   2 2865.85   49.01
  -6   0   3   34.51    7.93
   6   0  -3  102.61   11.18
   6   0  -4  204.98   11.47
  -6   0   4  181.14   11.49
  -6   0   5   26.95    8.22
   6   0  -5   16.92   10.21
   6   0  -6 3022.95  121.94
  -6   0   623122.07  361.53
   6   0  -7   34.89    9.87
  -6   0   7    8.39    8.46
   6   0  -8 2763.84   46.88
  -6   0   8 3256.56   58.58
   6   0  -9   24.89   10.08
  -6   0   9   -5.86    7.40
  -6   0  10   73.72    8.26
   6   0 -10  114.86   13.12
  -6   0  11   -0.39    9.81
   6   0 -11   16.58   10.62
   6   0 -12   89.08    9.52
  -6   0  12   48.66    7.33
  -6   0  13   -3.40    8.11
  -6   0  14 8693.16  160.78
  -6   0  15   -0.65   11.29
  -6   0  16   48.09    9.35
  -6   0  17    1.31    9.56
  -6   0  18 4123.71   91.00
  -6   0  19   24.45   11.60
  -6   0  20  453.85   17.42
  -6   0  21   19.33   12.76
  -6   0  22  477.09   23.09
  -6   0  22  447.52   19.87
  -6   0  23   -1.32    8.77
  -6   0  23   14.83   12.62
  -6   0  24   16.01   10.38
  -6   0  24   21.56   13.64
  -6   0  25   29.76   14.81
  -6   0  25   11.28   10.98
  -6   0  26  751.33   42.21
  -6   0  26  640.33   40.33
  -6   0  27   15.24   16.15
  -6   0  27   26.49   12.87
  -6   0  28  173.71   17.43
  -6   0  29    8.70   11.75
  -6   0  29   -9.63   12.39
  -6   0  30   11.48   11.73
  -6   0  31   -7.12   11.38
  -6   0  31   -1.79    9.26
  -6   0  32   20.35    9.10
  -6   0  32    1.45    7.09
  -6   0  33   22.77   10.03
  -6   0  33   -1.58    6.59
   6  -2  -1 2566.62   49.80
  -6  -2   1 2464.76   38.35
   6   2  -1 2102.09   35.09
  -6   2   1 2682.10   42.72
   6  -2  -2 2912.63   53.48
  -6   2   2 3018.03   51.04
   6   2  -2 2725.52   45.48
  -6  -2   2 3006.57   41.03
   6  -2  -3  326.29   11.23
  -6  -2   3  365.09   15.10
  -6   2   3  353.49   11.05
   6   2  -3  251.25   15.85
   6  -2  -4  686.00   15.53
  -6  -2   4  726.36   18.76
  -6   2   4  681.64   15.99
   6   2  -4  670.71   22.14
  -6  -2   5  836.02   17.18
  -6   2   5  874.20   18.42
   6  -2  -5  800.79   16.62
   6   2  -5  743.01   21.91
  -6   2   6 5323.06  102.02
  -6  -2   6 5206.52   80.43
   6   2  -7   36.36   15.39
   6  -2  -7   12.59    6.27
  -6  -2   7   -3.09   13.75
  -6   2   7    3.17    7.01
   6   2  -8  221.89   17.32
  -6  -2   8  226.18   10.87
  -6   2   8  230.17    8.93
   6  -2  -8  214.26    9.29
   6   2  -9   90.16   12.72
  -6  -2   9   94.03   15.26
  -6   2   9  144.35    6.56
   6  -2  -9  101.52    8.17
   6  -2 -10   46.53    9.12
   6   2 -10   30.22   10.83
  -6  -2  10   16.47   12.95
   6  -2 -11 1501.63   29.41
   6   2 -11 1297.34   30.58
  -6  -2  12  126.10   12.39
   6   2 -12  103.78   11.21
  -6  -2  13   65.44   14.75
  -6  -2  14 2186.75   49.56
  -6  -2  15 1512.24   38.51
  -6  -2  16   98.80   22.64
  -6  -2  17  537.54   22.20
  -6  -2  18   48.78   15.83
  -6  -2  19  299.02   21.72
  -6  -2  20  880.50   37.51
  -6  -2  21 3339.37  116.54
  -6  -2  22  777.75   41.24
  -6  -2  23  444.11   29.04
  -6  -2  24   -8.05   21.77
  -6  -2  25   50.04   23.81
  -6  -2  26  274.23   25.94
  -6  -2  27   30.76   33.08
  -6  -2  28   53.44   21.85
  -6  -2  29   -1.59   19.55
  -6  -2  29  -14.01   18.69
  -6  -2  30   22.84   16.19
  -6  -2  30   61.76   28.39
  -6  -2  31   43.26   28.18
  -6  -2  31   14.80   19.55
  -6  -2  32   33.64   16.39
  -6  -2  32   17.19   20.61
   6   4  -1  -18.67   20.16
   6  -4  -1   20.26   11.17
  -6  -4   1   26.63   16.33
   6  -4  -2  213.12   13.76
   6   4  -2  402.27   19.01
  -6  -4   2  568.66   23.74
  -6  -4   3  868.25   25.30
   6  -4  -3  802.04   20.57
   6   4  -3  696.53   25.98
  -6  -4   4 1407.16   26.14
   6   4  -4 1301.21   34.04
   6  -4  -4 1446.68   32.13
  -6  -4   5 2052.50   34.45
   6  -4  -5 2067.12   43.31
   6   4  -5 2030.48   40.12
  -6  -4   6  464.21   16.81
   6  -4  -6  392.82   13.45
   6   4  -6  337.41   21.02
  -6  -4   7   48.58   11.07
   6  -4  -7   66.55    9.24
   6   4  -7   28.25   16.74
   6   4  -8   63.66   18.77
  -6  -4   8  100.04   12.26
   6  -4  -8   63.24    7.99
   6   4  -9  437.55   23.50
   6  -4  -9  492.15   14.70
  -6  -4  10  339.78   20.53
   6   4 -10  237.93   19.27
   6  -4 -10  298.33    9.72
   6  -4 -11 1798.94   43.42
  -6  -4  11 1912.45   45.64
   6   4 -11 1126.22   31.59
   6  -4 -11 1494.00   33.98
  -6  -4  12   96.70   23.31
  -6  -4  13  622.08   24.77
  -6  -4  14 4376.69  120.24
  -6  -4  15  710.21   30.57
  -6  -4  16 1107.02   46.75
  -6  -4  17 1475.74   58.20
  -6  -4  18  126.44   21.23
  -6  -4  19  178.44   24.49
  -6  -4  20    5.47   22.49
  -6  -4  21   58.73   21.38
  -6  -4  22  186.04   27.59
  -6  -4  23   32.52   33.28
  -6  -4  24   85.18   25.31
  -6  -4  25   14.62   30.56
  -6  -4  26  236.60   35.45
  -6  -4  27  241.99   43.49
  -6  -4  28   39.48   41.87
  -6  -4  29  -13.90   34.44
  -6  -4  30   17.08   46.01
  -6  -4  31   84.56   49.27
   6   6  -1   33.96   13.27
  -6  -6   1   80.26   25.31
   6  -6  -1   52.93   13.15
   6   6  -2  891.64   28.68
  -6  -6   2 1179.14   36.54
   6  -6  -2  941.57   29.92
   6  -6  -3 1827.15   49.34
  -6  -6   3 1949.43   45.67
   6   6  -3 1543.27   36.39
   6   6  -4  560.83   24.39
   6  -6  -4  587.01   21.18
  -6  -6   4  552.92   27.05
   6   6  -5   92.78   19.29
   6  -6  -5  156.14   13.30
  -6  -6   5  163.12   17.88
  -6  -6   6  633.96   24.02
   6  -6  -6  693.23   25.63
  -6  -6   7  474.72   20.83
   6  -6  -7  456.18   18.62
   6   6  -7  269.15   23.48
   6   6  -8   14.09   24.39
  -6  -6   8   93.05   21.49
   6  -6  -8  134.23   15.09
   6  -6  -8  138.33   10.53
  -6  -6   9    5.56   26.08
   6  -6  -9   28.53   12.94
   6  -6  -9   29.26   11.34
   6  -6 -10  165.97   14.31
   6  -6 -10  160.62   13.95
  -6  -6  10  117.24   16.97
   6  -6 -11  881.80   30.98
  -6  -6  11  989.10   38.12
   6  -6 -11 1065.42   36.77
   6  -6 -12  489.21   20.99
  -6  -6  12  385.06   30.46
   6  -6 -12  436.66   18.25
   6  -6 -13   37.13   11.71
   6  -6 -13    7.61    8.10
  -6  -6  13    9.71   24.70
   6  -6 -14  298.41   11.75
  -6  -6  14  142.69   27.73
  -6  -6  15   39.45   27.94
  -6  -6  16  343.79   32.99
  -6  -6  17   23.17   31.48
  -6  -6  18   99.28   24.91
  -6  -6  19  413.42   34.06
  -6  -6  20  305.71   36.08
  -6  -6  21   16.90   32.73
  -6  -6  22  218.27   35.15
  -6  -6  23  -13.77   24.33
  -6  -6  24   47.51   42.77
  -6  -6  25  -25.54   41.17
  -6  -6  26   25.68   43.44
  -6  -6  27  -36.21   43.71
  -6  -6  28   31.86   51.85
  -6  -8   1    8.20   31.67
   6   8  -1   -0.36   24.96
   6   8  -2   16.26   13.62
  -6  -8   2   -7.41   33.04
  -6  -8   3  611.27   27.61
   6   8  -3  455.42   28.49
   6  -8  -4  361.64   24.01
  -6  -8   4  350.40   25.56
   6  -8  -5  457.82   27.38
  -6  -8   5  405.36   36.03
   6  -8  -6  128.62   19.00
  -6  -8   6   72.67   33.81
   6  -8  -7   40.83   25.38
  -6  -8   7    4.62   22.30
   6  -8  -8  -14.97   20.83
  -6  -8   8   96.24   25.91
  -6  -8   9  -18.22   34.59
   6  -8  -9   46.27   20.55
  -6  -8  10   16.62   22.49
   6  -8 -10    3.73   19.02
  -6  -8  11   81.89   32.41
   6  -8 -11   15.05   20.18
   6  -8 -11   -2.47   12.79
  -6  -8  12   63.87   27.00
   6  -8 -12  155.60   20.29
   6  -8 -12  189.13   17.62
   6  -8 -13   45.82   19.86
   6  -8 -13   38.74   12.38
  -6  -8  13   38.74   36.21
  -6  -8  14  108.71   36.61
   6  -8 -14    9.04   17.05
   6  -8 -14    5.26   13.19
   6  -8 -15   40.50   13.68
  -6  -8  15   22.32   24.91
   6  -8 -15   54.34   11.39
  -6  -8  16   11.96   32.77
   6  -8 -16   13.83    9.04
   6  -8 -16   19.57    9.26
  -6  -8  17   69.01   37.83
  -6  -8  18   67.58   21.75
  -6  -8  19  -26.06   41.83
  -6  -8  20   24.76   41.49
  -6  -8  21    3.87   45.03
  -6  -8  22   76.03   28.15
  -6  -8  23  -56.34   28.34
  -6  -8  24    5.37   30.49
   6 -10  -1  149.12   26.97
  -6 -10   1  117.41   31.56
  -6 -10   2   27.33   17.00
   6 -10  -2   69.10   30.65
  -6 -10   3   77.56   29.19
   6 -10  -3   92.60   30.00
   6 -10  -4  132.72   26.47
  -6 -10   4   38.31   39.90
  -6 -10   5    3.89   30.46
   6 -10  -5   28.58   28.40
  -6 -10   6   -5.37   39.87
   6 -10  -6   47.00   27.68
   6 -10  -7  100.22   30.55
  -6 -10   7   50.00   51.71
  -6 -10   8  133.83   20.60
   6 -10  -8   75.31   20.50
  -6 -10   9   50.05   41.91
   6 -10  -9    2.26   32.03
   6 -10 -10   47.62   30.02
  -6 -10  10  -23.36   23.36
   6 -10 -11   50.16   28.52
  -6 -10  11  -29.25   41.25
  -6 -10  12   54.48   49.31
   6 -10 -12    7.88   24.56
  -6 -10  13  -54.25   32.47
   6 -10 -13    2.73   24.23
  -6 -10  14   45.97   35.65
   6 -10 -14   32.84   19.96
   6 -10 -15   23.74   13.05
  -6 -10  15  127.07   37.08
   6 -10 -15   22.55   15.04
  -6 -10  16  -19.06   34.85
   6 -10 -16   14.65   13.63
   6 -10 -16   17.31   15.92
   6 -10 -17   12.64    9.61
   6 -10 -17    9.31   13.50
  -6 -10  17   -2.01   45.76
  -5  -1   1 2719.61   41.38
  -5   1   1 2811.04   44.16
   5  -1  -1 2796.39   43.67
  -5   1   2  192.17    7.74
  -5  -1   2  216.63   10.24
   5   1  -2  218.01    8.31
   5  -1  -2  203.90    8.99
   5  -1  -3  578.66   13.40
  -5  -1   3  559.56   13.17
   5   1  -3  521.82   15.67
  -5   1   3  544.10   12.79
   5   1  -4 1568.00   28.14
  -5  -1   4 1633.35   27.53
  -5   1   4 1686.86   27.37
   5  -1  -4 1713.25   29.50
  -5   1   529052.97  443.97
   5   1  -527588.48  413.05
   5  -1  -526865.65  538.47
  -5  -1   529880.83  428.52
   5  -1  -6  453.04   11.73
  -5  -1   6  591.94   15.96
  -5   1   6  627.29   13.23
   5   1  -6  536.49   15.93
   5  -1  -7 2632.66   43.65
  -5  -1   7 2820.71   45.68
  -5   1   7 2769.23   45.27
   5   1  -7 2522.78   46.44
  -5   1   8 1102.32   19.17
   5  -1  -8 1053.84   20.89
  -5  -1   8 1143.35   22.61
   5   1  -8  884.65   21.39
  -5  -1   9 2251.15   46.73
   5  -1  -9 1611.77   29.38
  -5   1   9 2033.93   32.37
   5   1  -9 1680.43   31.51
  -5   1  10  178.25    5.65
  -5  -1  10  190.85   11.25
   5  -1 -10  167.84    8.18
   5   1 -10  156.52   12.58
  -5  -1  11  397.75   14.81
   5   1 -11  309.66   12.17
  -5  -1  12 2058.58   41.71
  -5   1  12 1962.69   42.44
  -5   1  13 1957.14   35.95
  -5  -1  13 2207.18   47.45
  -5  -1  14 1144.97   29.57
  -5   1  14 1024.62   21.13
  -5   1  15   69.17    4.50
  -5  -1  15   31.09   14.11
  -5  -1  16  954.22   30.60
  -5   1  16  775.39   18.60
  -5   1  16  883.57   28.53
  -5   1  17  170.14    7.47
  -5   1  17  167.65    6.82
  -5  -1  17  212.21   16.75
  -5  -1  18  136.59   15.71
  -5   1  18   86.29    5.55
  -5   1  18   96.42    5.60
  -5   1  19    9.18    5.69
  -5  -1  19   10.03   10.31
  -5  -1  20  -21.20   16.38
  -5   1  20   -4.62    5.35
  -5   1  20   15.55    3.92
  -5  -1  21  517.86   25.41
  -5   1  21  553.51   17.38
  -5   1  21  502.58   16.32
  -5  -1  22   27.11   19.60
  -5   1  23  651.60   23.88
  -5   1  23  702.20   22.97
  -5  -1  23  787.90   40.27
  -5   1  24  140.18    9.00
  -5  -1  24  208.93   21.95
  -5   1  24  129.89   10.38
  -5  -1  25  580.35   35.57
  -5  -1  25  445.74   24.57
  -5   1  25  460.43   22.35
  -5   1  25  486.94   20.97
  -5  -1  26   -0.50   19.77
  -5  -1  26   14.64   15.32
  -5  -1  27   -2.81   10.91
  -5  -1  28   25.56   23.54
  -5  -1  28   21.24   15.30
  -5  -1  29   32.88   15.02
  -5  -1  29   21.41   25.78
  -5  -1  30  -12.57   26.59
  -5  -1  30   33.73   16.58
  -5  -1  31    9.18   16.59
  -5  -1  31   14.22   21.33
  -5  -1  32    6.53   17.35
  -5  -1  32   30.08   17.49
  -5  -1  33   22.87   14.14
  -5  -1  33   26.01   14.15
   5  -3  -1 2005.97   38.32
  -5  -3   1 2023.51   32.21
   5   3  -1 1747.82   32.68
  -5  -3   2 2785.99   47.53
   5  -3  -2 2632.57   46.03
   5   3  -2 2430.99   42.37
  -5  -3   3 2195.13   54.68
   5   3  -3 1798.82   37.72
  -5  -3   4  576.14   14.84
   5  -3  -4  572.02   13.40
   5  -3  -5 2337.28   56.70
  -5  -3   5 2771.88   50.83
  -5  -3   6 5710.40   80.42
   5   3  -6 3583.92   58.87
   5  -3  -7 1110.27   24.03
  -5  -3   7 1155.06   22.76
   5   3  -7 1003.79   22.31
   5  -3  -8  598.44   13.36
   5   3  -8  625.48   18.81
  -5  -3   8  684.49   20.73
   5  -3  -9  169.09    7.34
  -5  -3   9  184.41   16.37
   5   3 -10 3522.27   63.21
   5  -3 -10 4488.62   89.42
  -5  -3  10 5008.89   90.20
   5  -3 -10 3661.29   62.97
  -5  -3  11 2936.19   63.51
  -5  -3  12   76.73   17.97
  -5  -3  13 1000.89   30.37
  -5  -3  14 1673.45   47.04
  -5  -3  15  799.05   30.25
  -5  -3  16  151.81   16.32
  -5  -3  17  405.61   21.62
  -5  -3  18   98.07   16.05
  -5  -3  19   20.78   18.77
  -5  -3  20   -4.32   22.87
  -5  -3  21  223.07   23.06
  -5  -3  22 1302.49   64.33
  -5  -3  23   54.05   24.65
  -5  -3  24   55.61   33.07
  -5  -3  25  248.53   35.00
  -5  -3  26   61.03   37.70
  -5  -3  27   -0.21   38.65
  -5  -3  28  120.82   35.87
  -5  -3  29   17.51   41.21
  -5  -3  30   32.88   34.41
  -5  -3  30   31.69   16.87
  -5  -3  31  -20.69   29.63
  -5  -3  31   21.69   16.60
  -5  -3  32   45.65   36.91
  -5  -3  32   10.93   25.49
  -5  -5   1   79.71   10.86
   5   5  -1   14.63   19.85
   5   5  -2  275.72   15.64
  -5  -5   2  368.37   20.86
  -5  -5   3 3205.74   58.66
   5   5  -3 2102.18   37.60
  -5  -5   4  -23.03   24.44
   5   5  -4    8.76   18.02
  -5  -5   5 1670.96   38.62
   5   5  -5 1160.36   27.30
  -5  -5   6 3711.95   67.94
   5   5  -6 2529.22   45.89
  -5  -5   7    3.59   22.49
   5   5  -7   33.35   18.43
   5   5  -8 1037.23   25.10
   5  -5  -8 1374.48   36.53
   5  -5  -8 1319.63   35.48
  -5  -5   8 1467.83   39.62
   5   5  -9  377.68   15.73
   5  -5  -9  590.65   19.82
   5  -5  -9  572.93   19.44
  -5  -5   9  664.43   26.89
   5  -5 -10   32.33    7.81
  -5  -5  10   19.39   13.54
   5  -5 -10   13.74    8.91
   5  -5 -11  322.64   14.63
  -5  -5  11  222.96   22.70
   5  -5 -11  228.80   10.57
   5  -5 -12  261.30   10.51
  -5  -5  12  242.76   20.66
   5  -5 -13   17.64    7.12
  -5  -5  13   -2.34   17.70
  -5  -5  14  600.88   31.57
  -5  -5  15 2207.07   69.29
  -5  -5  16  109.91   19.71
  -5  -5  17   -6.55   20.15
  -5  -5  18 1109.27   49.04
  -5  -5  19   48.86   25.12
  -5  -5  20   73.51   17.08
  -5  -5  21   61.97   29.15
  -5  -5  22   52.74   32.71
  -5  -5  23   72.21   31.63
  -5  -5  24  126.18   35.28
  -5  -5  25   42.95   35.41
  -5  -5  26   86.12   39.41
  -5  -5  27    4.00   40.76
  -5  -5  28   67.94   34.26
  -5  -5  29  -33.43   39.87
  -5  -5  30   42.10   42.20
  -5  -7   1   38.38   30.57
   5   7  -1   15.44   25.12
   5   7  -2  853.57   29.67
  -5  -7   2 1223.50   37.77
  -5  -7   3   71.09   30.88
   5   7  -3   12.09   15.52
   5  -7  -4  594.95   26.16
  -5  -7   4  620.42   33.81
   5  -7  -5  474.80   22.81
  -5  -7   5  359.30   24.51
   5   7  -5  357.18   20.75
   5   7  -6  677.15   23.03
   5  -7  -6  961.75   35.34
  -5  -7   6 1059.07   31.27
   5  -7  -7  365.20   22.21
  -5  -7   7  512.32   26.63
  -5  -7   8   -7.52   31.71
   5  -7  -8  -38.05   18.63
  -5  -7   9  340.06   21.78
   5  -7  -9  315.36   18.08
  -5  -7  10  105.46   25.08
   5  -7 -10  185.78   16.47
   5  -7 -11  114.01   16.07
  -5  -7  11  104.92   25.56
   5  -7 -12 1017.75   36.83
  -5  -7  12  960.76   34.28
  -5  -7  13  223.08   30.28
   5  -7 -13   70.85   15.66
  -5  -7  15 1051.56   50.64
   5  -7 -16   77.88    9.37
  -5  -7  16   53.89   28.42
   5  -7 -16   64.75    9.24
  -5  -7  17  395.29   27.73
  -5  -7  18  273.78   31.25
  -5  -7  19   99.82   33.16
  -5  -7  20  202.51   33.80
  -5  -7  21   -6.75   30.57
  -5  -7  22   39.93   39.22
  -5  -7  23   46.50   30.82
  -5  -7  24   22.50   42.96
  -5  -7  25   42.59   44.58
  -5  -7  26  -35.21   50.75
  -5  -7  27  125.65   41.09
   5  -9  -1  -34.97   30.83
   5   9  -1  -18.55   21.62
  -5  -9   1  -17.84   33.21
  -5  -9   2  129.36   34.85
   5  -9  -2  183.46   29.57
   5  -9  -3  560.97   33.24
  -5  -9   3  511.51   38.79
  -5  -9   4  261.28   22.61
   5  -9  -4  440.94   29.92
   5  -9  -5  -28.48   26.54
  -5  -9   5   33.76   36.41
   5  -9  -6  227.99   26.42
  -5  -9   6  119.50   33.78
  -5  -9   7  355.04   27.35
   5  -9  -7  418.19   27.68
  -5  -9   8  164.54   36.68
   5  -9  -8  235.57   22.44
   5  -9  -9  241.79   31.02
  -5  -9   9  160.86   25.27
   5  -9 -10   57.29   25.71
  -5  -9  10   59.13   35.21
  -5  -9  11   68.98   20.56
   5  -9 -11   15.87   23.64
   5  -9 -12   30.07   16.33
  -5  -9  12   88.39   38.72
  -5  -9  13   32.18   30.33
   5  -9 -13   34.03   21.87
  -5  -9  14   48.50   32.62
   5  -9 -14   14.39   20.77
   5  -9 -15   56.42   17.50
  -5  -9  15   69.65   24.03
   5  -9 -16   25.66   11.80
  -5  -9  16    2.19   29.46
  -5  -9  17    6.38   41.64
   5  -9 -17   20.46   12.41
   5  -9 -18    5.19   11.15
  -5  -9  18   89.66   52.10
   5  -9 -19    6.91    9.35
   5  -9 -19    7.75    8.86
  -5  -9  19   74.97   35.91
  -5  -9  20   24.79   35.23
  -5  -9  21   56.67   53.79
  -5  -9  22   88.54   45.54
   5 -11  -1   17.08   31.68
  -5 -11   1   20.94   26.76
  -5 -11   2    3.55   39.29
   5 -11  -2  -78.11   43.24
   5 -11  -3   17.56   30.32
  -5 -11   3  -26.47   43.23
  -5 -11   4   53.96   23.71
   5 -11  -4    4.91   41.89
  -5 -11   5   47.41   41.24
   5 -11  -5   71.47   34.28
  -5 -11   6  -42.34   28.42
   5 -11  -6   45.68   25.09
   5 -11  -7   39.83   29.36
  -5 -11   7   12.13   44.56
  -5 -11   8   -0.09   33.73
   5 -11  -8   33.07   36.35
  -5 -11   9   94.38   54.97
   5 -11  -9   14.37   24.30
   5 -11 -10   14.70   34.86
  -5 -11  10   12.48   35.14
   5 -11 -11   17.16   28.33
  -5 -11  11  -16.50   48.80
  -5 -11  12   26.70   37.01
   5 -11 -12   44.59   21.18
  -5 -11  13   -3.71   46.30
   5 -11 -13   49.54   17.53
  -4   0   1    5.99    4.21
   4   0  -1   16.42    5.76
   4   0  -231799.20  443.31
  -4   0   3    7.74    5.31
   4   0  -3   11.31    6.63
   4   0  -433575.58  499.68
  -4   0   432765.10  498.03
   4   0  -5    3.27    6.16
  -4   0   5    5.51    7.08
   4   0  -6 3119.54   50.50
  -4   0   6 3553.39   62.53
  -4   0   7    2.90    5.12
   4   0  -7   -2.37    6.55
   4   0  -9   24.79    5.90
  -4   0   9   35.81    7.08
  -4   0  10  375.11   10.84
  -4   0  11    6.15    8.06
  -4   0  12 7042.00  140.91
  -4   0  13   33.44    7.18
  -4   0  14  438.38   14.65
  -4   0  15  390.43   22.75
  -4   0  1617855.74  461.57
  -4   0  17   11.28   10.83
  -4   0  18  136.69   11.02
  -4   0  19   -1.46    9.28
  -4   0  19   40.29   11.78
  -4   0  20  553.35   20.68
  -4   0  20  694.62   30.01
  -4   0  21   32.27   13.26
  -4   0  21    3.04   10.83
  -4   0  22  796.28   39.18
  -4   0  22  800.53   33.09
  -4   0  23  -11.22   12.94
  -4   0  23  104.02   16.82
  -4   0  24  818.23   38.84
  -4   0  24  939.24   47.99
  -4   0  25   19.47   16.93
  -4   0  25  -10.71   10.93
  -4   0  26   31.64   17.68
  -4   0  26   43.53    9.31
  -4   0  27   17.24   21.70
  -4   0  27  -14.88   12.14
  -4   0  28    5.55   18.95
  -4   0  28   21.33   12.07
  -4   0  29   16.56   14.41
  -4   0  29   16.70   19.42
  -4   0  30   67.36   24.86
  -4   0  30   50.96   18.06
  -4   0  31   19.95   17.82
  -4   0  31   37.62   14.91
  -4   0  32   39.79   16.54
  -4   0  32    3.21   16.25
  -4   0  33   28.94   15.28
  -4   0  33   26.54   11.17
  -4   0  34   12.78   14.09
  -4   0  34   -1.22   11.01
   4  -2  -110936.05  158.33
  -4  -2   110505.62  165.38
   4   2  -2 1835.74   32.95
   4  -2  -2 1892.66   33.99
  -4  -2   2 1799.81   32.20
   4  -2  -3   13.21    5.01
   4   2  -3   -3.00   11.68
  -4  -2   3   70.46   10.74
   4  -2  -4 1267.79   22.17
  -4  -2   4 1495.44   29.44
  -4  -2   5   55.18   11.67
   4   2  -5   71.44   10.50
  -4  -2   6 1407.58   26.14
   4  -2  -6 1335.94   24.87
   4   2  -6 1070.86   22.90
  -4  -2   7   22.08   13.25
   4   2  -7   14.22    8.37
   4  -2  -7   23.96    3.62
  -4  -2   827086.64  401.40
   4  -2  -824164.85  392.31
   4   2  -8 6908.12  128.95
   4   2  -9 2847.11   51.91
  -4  -2   9 3597.89   64.66
  -4  -2  10  601.02   34.07
  -4  -2  11  656.08   20.02
  -4  -2  12  841.67   25.81
  -4  -2  13 1066.82   32.42
  -4  -2  14  258.07   15.02
  -4  -2  15  451.33   28.76
  -4  -2  16 9497.00  319.41
  -4  -2  17 3921.50  141.30
  -4  -2  18  137.34   16.20
  -4  -2  19  130.37   14.40
  -4  -2  20  158.13   20.72
  -4  -2  21  169.24   17.34
  -4  -2  22  592.97   33.32
  -4  -2  23   15.35   16.77
  -4  -2  24   70.00   19.71
  -4  -2  25   -2.71   20.78
  -4  -2  26   40.18   21.77
  -4  -2  26    6.83   13.25
  -4  -2  27  218.98   19.11
  -4  -2  27  222.29   24.82
  -4  -2  28  142.19   24.15
  -4  -2  28   76.37   14.09
  -4  -2  29  307.47   37.61
  -4  -2  29  250.66   24.86
  -4  -2  30   46.05   34.26
  -4  -2  30   27.05   13.85
  -4  -2  31  104.06   27.52
  -4  -2  31  130.44   19.21
  -4  -2  32   48.78   30.21
  -4  -2  32   20.61   24.22
  -4  -2  33   11.74   35.34
  -4  -2  33   28.22   19.66
   4   4  -1 5634.19   79.57
  -4  -4   1 7862.79   92.31
  -4  -4   2  490.35   20.07
   4   4  -2  357.18   15.75
  -4  -4   3  130.05   17.85
   4   4  -3   74.73   13.65
   4   4  -4 1807.49   34.45
  -4  -4   5 1209.22   29.17
   4   4  -5 1028.22   26.67
  -4  -4   6  297.24   23.44
   4   4  -6  270.70   15.82
  -4  -4   7 1829.97   39.15
   4  -4  -7 1666.66   40.12
   4  -4  -8 7518.75  153.82
  -4  -4   8 9259.92  123.63
  -4  -4   9  716.01   24.43
   4  -4  -9  656.57   17.20
  -4  -4  10 6622.07  121.32
   4  -4 -10 5716.01  104.64
   4  -4 -11  421.55   11.70
   4  -4 -11  402.66   13.61
  -4  -4  11  492.29   23.35
  -4  -4  12  727.10   26.91
  -4  -4  13   26.29   15.42
  -4  -4  14  -21.50   20.50
  -4  -4  15  197.49   20.34
  -4  -4  16  657.02   29.38
  -4  -4  17   10.12   18.67
  -4  -4  18   -1.81   22.09
  -4  -4  19   17.93   25.06
  -4  -4  20  128.86   24.91
  -4  -4  21   49.03   26.18
  -4  -4  22  465.18   31.98
  -4  -4  23 3927.02  157.93
  -4  -4  24  457.68   33.84
  -4  -4  25  185.80   26.41
  -4  -4  26   47.00   28.94
  -4  -4  27  -24.69   29.62
  -4  -4  28   83.54   32.97
  -4  -4  29   59.21   37.74
  -4  -4  30   46.15   35.15
  -4  -4  30   35.19   18.81
  -4  -4  31    0.69   36.38
  -4  -4  31    2.61   19.97
  -4  -4  32    1.67   43.28
  -4  -4  32   -4.14   19.85
  -4  -6   1  489.33   18.76
   4   6  -1  373.35   21.18
   4   6  -2 1635.60   33.42
  -4  -6   2 1950.22   39.07
  -4  -6   3   37.69   30.88
   4   6  -3    7.28   15.14
  -4  -6   4  600.11   32.25
   4  -6  -4  584.79   22.51
   4  -6  -5  367.88   17.05
   4   6  -5  258.45   16.73
  -4  -6   5  286.66   18.38
  -4  -6   6 2087.19   41.22
   4  -6  -6 1919.25   47.32
  -4  -6   7 5179.38   85.16
   4  -6  -7 4978.99  108.85
   4  -6  -8   20.75   13.86
  -4  -6   8   21.86   15.02
  -4  -6   9  208.91   26.23
   4  -6  -9  276.20   15.05
  -4  -6  10  648.60   29.53
   4  -6 -10  752.91   25.26
  -4  -6  11  551.07   25.13
   4  -6 -11  649.53   23.98
   4  -6 -12  216.47   14.15
  -4  -6  12   40.69   26.81
   4  -6 -14  432.04   14.99
  -4  -6  14  431.53   28.99
  -4  -6  15  181.54   19.94
   4  -6 -15  107.43    8.83
  -4  -6  17   34.28   25.03
   4  -6 -17   53.35    6.69
  -4  -6  18  643.42   29.32
  -4  -6  19  157.90   26.35
  -4  -6  20  377.64   34.55
  -4  -6  21  394.80   33.79
  -4  -6  22   51.12   31.58
  -4  -6  23   56.30   23.27
  -4  -6  24  104.97   27.41
  -4  -6  25   51.29   33.36
  -4  -6  26   49.65   24.97
  -4  -6  27   43.53   34.20
  -4  -6  28  -17.98   47.70
  -4  -6  29   77.20   38.48
  -4  -8   1  952.20   40.12
   4   8  -1  771.04   32.92
  -4  -8   2 1167.28   36.62
   4  -8  -2 1343.27   45.98
   4  -8  -4  209.03   21.96
  -4  -8   4  146.84   20.70
   4  -8  -5   69.43   19.41
  -4  -8   5   87.77   30.88
   4  -8  -6   82.76   16.91
  -4  -8   6   28.30   39.49
  -4  -8   7   -6.05   28.13
   4  -8  -7    2.18   24.31
  -4  -8   8  560.28   33.24
   4  -8  -8  541.12   25.96
   4  -8  -9  -24.58   20.59
  -4  -8   9  143.29   31.82
   4  -8 -10  197.03   23.05
  -4  -8  10  157.89   21.01
   4  -8 -11   43.66   16.91
  -4  -8  11   17.18   35.30
  -4  -8  12  595.45   30.96
   4  -8 -12  487.08   27.82
   4  -8 -13   51.50   18.57
  -4  -8  13  124.51   28.24
  -4  -8  14   38.09   37.09
   4  -8 -14   32.87   18.49
  -4  -8  15  184.19   26.70
   4  -8 -15  235.80   16.93
   4  -8 -16   -0.80   16.54
  -4  -8  16   33.32   41.08
  -4  -8  17  353.02   40.53
   4  -8 -17  229.43   14.15
  -4  -8  18   40.11   21.70
   4  -8 -18   24.33   11.52
   4  -8 -19   12.96    9.96
  -4  -8  19   23.97   44.25
   4  -8 -20   26.34    9.79
  -4  -8  20   39.08   46.49
  -4  -8  21   57.48   48.07
  -4  -8  22  102.78   40.96
  -4  -8  23  -10.67   37.77
  -4  -8  24   41.96   30.94
  -4  -8  25  -65.41   41.84
   4 -10  -1   33.41   27.00
  -4 -10   1   59.89   31.20
  -4 -10   2   60.47   17.82
   4 -10  -2  115.49   30.54
   4 -10  -3  144.67   25.19
  -4 -10   3   96.99   32.49
   4 -10  -4   52.95   27.86
  -4 -10   4   37.53   47.14
   4 -10  -5    6.77   30.41
  -4 -10   5   59.13   40.79
  -4 -10   6  307.90   29.63
   4 -10  -6  360.54   29.05
   4 -10  -7   14.88   28.51
  -4 -10   7    0.70   40.48
   4 -10  -8  -11.76   34.82
  -4 -10   8   -5.02   27.94
  -4 -10   9   86.48   45.16
   4 -10  -9   34.46   25.02
   4 -10 -10   22.90   24.52
  -4 -10  10   94.56   26.04
   4 -10 -11   47.14   20.75
  -4 -10  11   98.38   41.14
  -4 -10  12   94.04   23.87
   4 -10 -12   47.65   25.07
  -4 -10  13   12.68   47.71
   4 -10 -13   64.57   24.63
  -4 -10  14   44.01   43.48
   4 -10 -14   11.03   26.25
  -4 -10  15   47.08   26.21
   4 -10 -15    1.09   23.20
   4 -10 -16   61.16   18.91
  -4 -10  16   51.43   49.37
  -4 -10  17   53.23   49.93
   4 -10 -17   22.58   13.92
  -4 -10  18  -18.12   35.58
   4 -10 -18   -1.17   13.30
   4 -10 -19   15.04   13.24
  -4 -10  19  -20.47   35.92
   4 -12  -1   60.34   39.36
  -4 -12   1   16.86   23.91
  -4 -12   2  -19.73   43.02
   4 -12  -2   44.13   38.66
  -4 -12   3   81.44   41.04
   4 -12  -3   44.52   45.16
  -4 -12   4   53.49   21.74
   4 -12  -4   -7.44   37.09
  -4 -12   5   20.97   41.62
   3  -1  -1   91.88    4.57
  -3  -1   1   63.75    6.11
  -3   1   1   69.71    4.38
   3   1  -1  107.46    6.72
  -3   1   2 4325.61   86.17
  -3  -1   2 4583.42   57.61
   3  -1  -2 4183.72   64.37
   3  -1  -314571.44  255.10
  -3  -1   312422.80  189.71
  -3   1   311819.61  170.51
   3  -1  -4 4840.63   74.71
  -3   1   4 4744.07   75.74
  -3  -1   4 4238.57   78.45
  -3  -1   5 4419.41  103.52
  -3   1   5 5095.31   71.27
  -3  -1   6 1184.14   21.73
  -3   1   6 1231.38   19.01
  -3  -1   7 7536.60  113.69
   3   1  -7 6454.18  130.09
  -3   1   7 5117.06   84.90
  -3   1   8 1783.78   26.22
  -3  -1   8 1869.84   38.06
  -3   1  10 4117.58   65.94
  -3   1  10 4422.05  111.73
  -3   1  1116789.39  363.37
  -3   1  1113972.19  261.00
  -3  -1  12 8072.13  227.25
  -3   1  12 8502.33  158.37
  -3   1  12 8758.74  183.54
  -3   1  13 1324.09   29.49
  -3  -1  13 1277.32   41.92
  -3   1  13 1342.15   31.70
  -3   1  14 1927.33   56.22
  -3   1  14 2242.34   48.65
  -3  -1  14 2165.87   76.80
  -3   1  15  220.27    9.79
  -3   1  15  212.96    7.24
  -3  -1  16 1124.42   43.01
  -3   1  16 1091.70   43.89
  -3   1  17  522.82   15.66
  -3  -1  17  633.37   27.66
  -3   1  18  802.03   22.52
  -3   1  19  757.87   22.92
  -3   1  20 1066.65   31.88
  -3   1  21  142.46    9.74
  -3  -1  22 1282.04   40.81
  -3   1  22 1156.69   41.90
  -3   1  23  107.50   10.90
  -3  -1  23  184.36   14.42
  -3   1  24 1058.75   36.36
  -3  -1  24 1045.36   40.36
  -3  -1  25  209.87   15.84
  -3   1  25  184.89   12.63
  -3  -1  26  610.66   32.59
  -3   1  26  663.37   29.37
  -3  -1  27  677.89   35.20
  -3   1  27  525.31   26.28
  -3  -1  28   50.71   19.02
  -3  -1  28   12.17   19.44
  -3   1  28   14.67   10.95
  -3  -1  29  203.99   27.79
  -3  -1  29  196.29   22.14
  -3   1  29  173.93   17.67
  -3   1  30   50.80   14.04
  -3  -1  30   34.51   18.24
  -3  -1  30    9.14   13.96
  -3   1  30   11.26   12.66
  -3  -1  31   34.51   12.26
  -3   1  31    4.31   10.16
  -3   1  31   56.88   14.62
  -3  -1  31   10.97   25.02
  -3   1  32   18.73   10.68
  -3   1  32   98.59   16.35
  -3  -1  32   72.23   20.96
  -3  -1  32   61.93   15.70
  -3  -1  33   -4.00   21.96
  -3  -1  33   -9.04   21.93
  -3   1  33   12.62   14.41
  -3   1  33   41.99   14.29
  -3   1  34    8.56    8.21
  -3  -1  34    7.26   13.42
  -3   1  34   15.68   14.89
  -3  -1  34   78.85   20.99
  -3  -3   1 1209.90  762.75
   3   3  -1 8730.98  128.18
  -3  -3   2 1895.65   32.41
   3   3  -2 1325.34   28.08
  -3  -3   344497.57  636.26
   3   3  -331869.63  501.77
   3   3  -4 1215.60   28.79
  -3  -3   4 1552.57   30.97
  -3  -3   5 3030.10   53.80
   3   3  -5 2573.64   57.23
  -3  -3   6 3932.21   65.56
   3   3  -6 2908.56   52.07
  -3  -3   7  192.63   10.13
   3  -3  -7  170.88    6.54
   3   3  -7  126.20    8.53
   3  -3  -8 4244.50   77.37
  -3  -3   8 4651.73   88.52
  -3  -3  10 7163.95  145.57
   3  -3 -10 6199.75  151.29
  -3  -3  11 1709.16   42.83
  -3  -3  12   66.75   13.67
  -3  -3  13 4112.62  104.10
  -3  -3  14    6.78   14.55
  -3  -3  15  578.95   24.24
  -3  -3  16  753.21   32.64
  -3  -3  17  194.77   17.28
  -3  -3  18 2224.65   71.62
  -3  -3  19 2478.66   80.40
  -3  -3  20  184.76   14.15
  -3  -3  21  -18.57   20.25
  -3  -3  22   33.15   22.37
  -3  -3  23   47.85   21.36
  -3  -3  24   42.37   21.63
  -3  -3  25  -51.46   24.73
  -3  -3  26   45.87   26.32
  -3  -3  27  286.87   31.56
  -3  -3  28   -2.33   19.66
  -3  -3  28   14.20   22.32
  -3  -3  29   24.06   29.75
  -3  -3  29   10.94   21.15
  -3  -3  30   15.68   27.57
  -3  -3  30    2.94   21.90
  -3  -3  31   59.26   16.99
  -3  -3  31  144.25   40.05
  -3  -3  32   11.28   34.10
  -3  -3  32   19.49   18.74
  -3  -3  33   99.76   29.15
  -3  -3  33   13.34   18.54
  -3  -5   1  412.57   23.99
   3   5  -1  282.60   16.20
   3   5  -2 8839.07  111.54
  -3  -5   210035.40  126.91
  -3  -5   3  -16.90   24.30
   3   5  -3   24.72   14.60
  -3  -5   411121.15  187.06
   3   5  -4 6610.03   96.20
   3  -5  -4 8555.31  186.36
  -3  -5   5 4526.30   70.48
   3  -5  -5 3899.63   83.64
  -3  -5   6   21.06   17.51
   3  -5  -6   51.56    8.39
  -3  -5   7 2879.36   48.40
   3  -5  -7 2665.88   57.58
  -3  -5   8   31.40   19.71
   3  -5  -8   37.01    8.47
   3  -5  -9  712.40   19.57
  -3  -5   9  686.20   26.72
  -3  -5  10  941.80   30.51
   3  -5 -10  821.43   22.25
  -3  -5  12  439.14   23.30
   3  -5 -12  415.91   15.19
   3  -5 -13  185.32   11.23
  -3  -5  13  162.30   22.12
  -3  -5  14  904.11   32.25
   3  -5 -14  741.23   18.30
   3  -5 -15  134.71    7.93
  -3  -5  15  198.57   20.76
  -3  -5  16 2004.56   56.08
   3  -5 -16 1529.07   42.23
   3  -5 -17  469.31   15.68
  -3  -5  17  672.03   29.77
  -3  -5  18 5568.62  137.94
   3  -5 -18 4323.21  153.93
  -3  -5  19 2171.74   66.56
  -3  -5  20 1370.19   49.73
  -3  -5  21   65.90   29.21
  -3  -5  22   29.91   25.34
  -3  -5  23   57.45   21.63
  -3  -5  24   -1.31   28.14
  -3  -5  25  144.70   26.65
  -3  -5  26   51.18   31.77
  -3  -5  27   88.75   43.41
  -3  -5  28   12.36   35.34
  -3  -5  29  -20.91   37.38
  -3  -5  30   71.47   39.31
  -3  -5  31    4.86   39.32
  -3  -5  31    4.10   22.08
   3  -7  -1  225.00   20.94
  -3  -7   1  299.54   20.97
   3  -7  -2 2574.49   60.55
  -3  -7   2 2373.08   46.72
  -3  -7   3  726.53   26.23
   3  -7  -3  654.84   23.03
  -3  -7   4  510.76   23.29
   3  -7  -4  496.72   22.68
  -3  -7   5 2703.74   51.80
   3  -7  -5 2868.48   65.99
   3  -7  -6  399.11   22.04
  -3  -7   6  451.51   33.35
   3  -7  -7   33.88   20.61
  -3  -7   7   24.37   28.32
   3  -7  -8 1122.65   33.96
  -3  -7   8  929.27   34.11
   3  -7  -9  162.27   15.74
  -3  -7   9  140.65   18.07
   3  -7 -10 1582.85   45.95
  -3  -7  10 1446.06   42.80
  -3  -7  11   -6.00   22.87
   3  -7 -11   19.36   15.46
   3  -7 -13  156.44   16.85
  -3  -7  13  115.77   17.02
   3  -7 -14  168.19   18.65
  -3  -7  14  187.04   25.11
  -3  -7  15  129.41   20.79
   3  -7 -15  134.13   13.50
   3  -7 -16   -4.98   15.23
  -3  -7  16  -13.87   33.33
  -3  -7  18   60.56   39.29
  -3  -7  19  248.04   27.61
   3  -7 -19  221.11   14.16
  -3  -7  20  155.20   35.00
   3  -7 -20  152.28   11.33
  -3  -7  21   37.02   36.36
  -3  -7  22   84.63   42.26
   3  -7 -22   23.19    8.80
  -3  -7  23   85.04   37.02
  -3  -7  24  145.73   49.47
  -3  -7  25  -80.99   46.58
  -3  -7  26  107.92   46.45
  -3  -7  27   45.26   51.32
  -3  -7  28   14.95   47.10
  -3  -9   1    6.51   22.13
   3  -9  -1   79.31   22.51
  -3  -9   2   32.72   19.66
   3  -9  -2   72.17   28.42
  -3  -9   3  141.87   20.96
   3  -9  -3  219.36   24.18
   3  -9  -4   18.77   26.41
  -3  -9   4   36.35   38.13
   3  -9  -5  492.68   30.61
  -3  -9   5  377.49   34.76
  -3  -9   6  -19.61   25.20
   3  -9  -6   19.17   25.19
   3  -9  -7   72.25   19.97
  -3  -9   7    0.83   37.47
   3  -9  -8  264.85   23.32
  -3  -9   8  145.79   36.69
   3  -9  -9  610.01   30.81
  -3  -9   9  538.99   33.39
  -3  -9  10   72.87   42.45
   3  -9 -10   87.77   24.28
  -3  -9  11  171.59   27.31
   3  -9 -11  347.28   26.08
   3  -9 -12   42.10   24.18
  -3  -9  12   32.41   37.25
   3  -9 -13  111.58   24.00
  -3  -9  13  131.08   39.05
   3  -9 -14   36.66   20.13
  -3  -9  14   25.21   27.64
  -3  -9  15  -68.67   46.31
   3  -9 -15   16.03   22.30
   3  -9 -16   26.19   16.23
  -3  -9  16   92.23   35.19
   3  -9 -17   32.16   16.78
  -3  -9  17  -30.42   34.25
  -3  -9  18   25.13   43.90
   3  -9 -18    5.94   14.47
  -3  -9  19   73.29   50.94
   3  -9 -19   52.54   14.38
  -3  -9  20   79.81   41.35
   3  -9 -20   23.65   13.71
  -3  -9  21  -12.22   55.68
   3  -9 -21   -7.37   14.16
  -3  -9  22   17.69   37.58
   3  -9 -22   44.79   12.50
   3  -9 -23    2.40   13.24
  -3  -9  23  -23.31   38.29
   3 -11  -1  135.13   41.71
  -3 -11   1  261.13   33.68
  -3 -11   2   20.50   34.74
   3 -11  -2   67.86   35.84
  -3 -11   3   10.10   29.13
   3 -11  -3   82.81   35.60
  -3 -11   4  210.09   37.00
   3 -11  -4  438.09   37.54
   3 -11  -5  178.64   31.93
  -3 -11   5   84.08   40.19
  -3 -11   6  -14.98   31.83
   3 -11  -6   57.11   29.05
   3 -11  -7   31.94   24.16
  -3 -11   7   22.09   48.77
  -3 -11   8   15.42   36.84
   3 -11  -8  -22.81   34.29
  -3 -11   9   28.70   49.08
   3 -11  -9   63.61   22.03
   3 -11 -10   20.98   31.70
  -3 -11  10    7.95   24.80
   3 -11 -11   37.38   26.69
  -3 -11  11  105.74   45.40
   3 -11 -12    6.88   25.62
  -3 -11  12  -51.18   30.05
  -3 -11  13    2.94   43.50
   3 -11 -13   92.97   27.35
   3 -11 -14   20.17   26.43
  -3 -11  14   10.30   55.45
  -3 -11  15  -50.50   34.28
   3 -11 -15   28.11   24.38
   2   0  -1   12.09    1.82
  -2   0   1   20.40    2.72
   2   0  -2  169.49    4.70
  -2   0   2  171.81    4.64
   2   0  -3   -1.30    2.91
  -2   0   3    9.30    2.22
   2   0  -419943.85  360.54
   2   0  -5    9.23    3.20
  -2   0   5    4.41    3.87
  -2   0   618577.69  270.99
  -2   0   7   16.95    3.43
  -2   0   8  266.70    8.10
  -2   0  14 2692.32   58.29
  -2   0  15   46.25   24.96
  -2   0  16 6659.31  154.85
  -2   0  17  113.45    9.96
  -2   0  18 1853.20   56.59
  -2   0  19   28.49   11.55
  -2   0  20  979.41   30.86
  -2   0  21  -14.35   13.75
  -2   0  22   96.23   12.73
  -2   0  23   -5.66   13.37
  -2   0  24    2.01   14.05
  -2   0  25   10.19   13.84
  -2   0  26  333.63   22.34
  -2   0  27   10.56   14.99
  -2   0  28  178.81   19.42
  -2   0  29    7.67   18.08
  -2   0  30    6.96   19.71
  -2   0  31   -2.44   20.82
  -2   0  32  370.79   31.46
  -2   0  33  -13.05   20.69
  -2   0  34  149.76   24.87
  -2  -2   233451.29  421.41
  -2  -2   3 1805.14   33.39
   2   2  -3 1251.52   25.15
   2   2  -415017.18  260.41
  -2  -2   512973.95  230.64
   2  -2  -511539.29  253.58
   2  -2  -634506.25  591.30
  -2  -2   637586.78  665.75
  -2  -2   7 1010.92   23.88
   2  -2  -7 1050.90   23.07
  -2  -2   8   34.08    4.77
   2  -2  -8   53.53    3.03
  -2  -2   9   11.96    7.96
  -2   2  1013090.78  227.04
  -2  -2  10 7732.14  202.67
  -2   2  12  689.44   11.62
  -2   2  13  387.71    9.36
  -2   2  14 1846.79   38.96
  -2   2  15 2325.75   46.79
  -2   2  16 2079.85   45.90
  -2   2  17  617.47   17.26
  -2   2  18 2539.23   65.57
  -2   2  19 1912.20   49.48
  -2   2  20  151.51    8.37
  -2   2  21 2466.58   76.50
  -2   2  22  930.17   29.43
  -2  -2  23   10.77   14.73
  -2   2  23    3.09    9.46
  -2  -2  24  116.43   14.82
  -2   2  24  102.11   10.33
  -2  -2  25   51.71   16.20
  -2   2  25   15.52   10.97
  -2  -2  26 1416.35   53.35
  -2   2  26 1368.16   55.94
  -2   2  27   24.14   15.28
  -2  -2  27   35.38   16.69
  -2  -2  28   17.69   24.18
  -2   2  28   20.21   15.27
  -2  -2  29   19.60   17.29
  -2   2  29   37.00   13.95
  -2  -2  30  213.06   22.62
  -2   2  30  247.01   23.79
  -2  -2  31    8.94   21.21
  -2   2  31    8.15   19.07
  -2  -2  32    2.60   20.85
  -2   2  32   22.02   14.54
  -2  -2  33   11.15   18.48
  -2   2  33   23.14   15.90
  -2  -2  34   30.54   15.78
  -2   2  34   23.21   14.86
  -2  -4   1 1461.51   30.95
   2   4  -1 1250.07   26.61
   2  -4  -3 4166.18   93.92
  -2  -4   3 4924.24   84.66
   2   4  -3 3589.11   62.11
   2  -4  -4   45.61    9.20
  -2  -4   4   66.48   13.66
   2  -4  -5  258.17   10.84
  -2  -4   5  197.37   16.49
   2  -4  -6 8515.91  158.92
  -2  -4   6 9239.14  160.79
  -2  -4   7  118.39   14.87
   2  -4  -7  140.65    8.77
   2  -4  -8 2066.43   40.12
  -2  -4   8 1880.68   38.55
   2  -4 -10 5033.80   81.72
  -2  -4  10 5648.54  116.29
  -2  -4  11 8536.05  175.53
  -2  -4  12   31.02    9.04
   2  -4 -12   47.09    7.80
  -2  -4  13 3866.90   87.26
   2  -4 -13 3457.62   66.94
  -2   4  13 3334.12   87.48
  -2   4  14 3075.12   82.31
   2  -4 -14 2913.50   53.75
  -2   4  15 3906.58   88.94
   2  -4 -15 3509.32   71.79
  -2  -4  15 4425.41  102.86
   2  -4 -16  562.41   14.84
  -2   4  16  659.10   19.66
  -2   4  17  118.21   10.63
  -2  -4  17  199.06   14.25
   2  -4 -17  151.74    8.24
  -2  -4  18 1006.94   29.53
   2  -4 -18  883.09   25.47
  -2   4  18  920.55   26.70
  -2   4  19   44.16   10.39
   2  -4 -19   84.48    7.38
  -2   4  20  688.46   24.85
  -2   4  21   37.53    9.22
  -2   4  22   27.45   11.77
  -2   4  23   23.42   11.65
  -2   4  24  155.54   15.14
  -2   4  25  159.13   16.58
  -2   4  26   29.48   14.38
  -2  -4  27  349.42   27.42
  -2   4  27  272.60   21.67
  -2   4  28    7.27   11.62
  -2  -4  28    9.34   17.57
  -2  -4  29   46.84   19.86
  -2  -4  30  252.67   74.52
  -2  -4  30    7.12   23.47
  -2   4  30   22.25    8.50
  -2  -4  31    5.23   39.70
  -2  -4  31   -0.15   24.40
  -2  -4  32   -8.15   35.36
  -2  -4  32   -2.85   23.96
  -2  -4  33   37.68   36.85
  -2  -4  33   22.98   21.08
  -2  -6   1  131.45   24.11
   2   6  -1  191.49   12.33
   2  -6  -1  249.60   15.82
  -2  -6   2  211.43   20.98
   2  -6  -2  188.87   15.00
  -2  -6   3 1740.16   38.81
   2  -6  -3 1672.19   39.75
   2  -6  -4   82.10   12.92
  -2  -6   4   49.64   17.13
  -2  -6   5  240.17   16.44
   2  -6  -5  236.73   17.21
   2  -6  -6 4939.91   92.55
  -2  -6   6 5670.65   96.05
   2  -6  -7 1270.65   34.40
  -2  -6   7 1471.44   38.13
  -2  -6   8  677.35   26.86
   2  -6  -8  657.18   21.85
  -2  -6   9  604.08   25.36
   2  -6  -9  557.49   21.27
  -2  -6  10 1425.49   37.16
   2  -6 -10 1604.72   37.87
  -2  -6  12   41.17   19.15
   2  -6 -12   41.83   14.38
   2  -6 -13  443.34   16.93
  -2  -6  13  496.68   26.54
   2  -6 -14  592.39   21.83
  -2  -6  14  638.40   29.13
  -2  -6  15   68.79   25.55
   2  -6 -15   38.28   12.68
  -2  -6  16   82.67   30.65
   2  -6 -16   50.81   12.73
   2  -6 -17  162.41   11.80
  -2  -6  17  207.51   27.67
  -2  -6  18   95.78   16.27
   2  -6 -18   97.39   10.21
  -2  -6  20    8.43   30.50
   2  -6 -20   11.08    8.09
   2  -6 -21  161.08   12.45
  -2  -6  21  158.33   35.28
  -2  -6  22  190.93   33.98
   2  -6 -22   65.36   11.83
  -2  -6  23  123.49   33.10
  -2  -6  24   79.29   39.51
  -2  -6  25  124.44   30.59
  -2  -6  26  115.74   41.51
  -2  -6  27  201.26   40.49
  -2  -6  28   41.37   22.36
  -2  -6  29    9.67   28.68
  -2  -6  30   -6.50   16.20
  -2  -6  30   -1.87   45.36
   2  -8  -1  139.17   24.33
  -2  -8   1  173.06   26.01
  -2  -8   2   -4.35   29.47
   2  -8  -2   64.61   18.96
   2  -8  -3  636.50   24.11
  -2  -8   3  414.52   23.37
  -2  -8   4  325.59   24.30
   2  -8  -4  306.45   23.03
   2  -8  -5  866.74   31.47
  -2  -8   5  862.54   37.38
   2  -8  -6   63.96   22.32
  -2  -8   6   40.37   29.91
   2  -8  -7  476.59   26.75
  -2  -8   7  491.20   29.98
   2  -8  -8  151.02   20.85
  -2  -8   8  145.04   21.12
  -2  -8   9  217.35   37.61
   2  -8  -9  259.11   18.90
  -2  -8  10   82.23   18.54
   2  -8 -10   69.91   19.23
   2  -8 -11   16.23   17.15
  -2  -8  11   26.73   29.31
  -2  -8  12  362.25   24.96
   2  -8 -12  409.99   29.18
  -2  -8  13  260.63   33.23
   2  -8 -13  331.29   25.19
   2  -8 -14   -2.33   18.76
  -2  -8  14  -15.72   39.15
  -2  -8  16  -21.32   33.44
   2  -8 -16   63.27   13.30
   2  -8 -17   43.83   16.86
  -2  -8  17   70.26   38.50
   2  -8 -18  237.82   20.04
  -2  -8  18  118.37   31.01
  -2  -8  19  412.23   39.17
   2  -8 -19  186.60   17.12
   2  -8 -20   26.63   13.28
  -2  -8  20   -2.62   42.44
  -2  -8  21  239.70   41.79
   2  -8 -21  264.96   20.05
  -2  -8  22  -18.32   42.64
   2  -8 -22    8.17   12.11
   2  -8 -23    3.59   14.67
  -2  -8  23   80.84   45.50
   2  -8 -24   28.89   13.75
  -2  -8  24   52.91   37.89
   2  -8 -25   33.89   15.50
  -2  -8  25   85.43   48.84
   2  -8 -26    9.12   10.96
  -2  -8  26  -11.07   50.93
   2 -10  -1   81.48   37.08
  -2 -10   1   11.23   36.49
   2 -10  -2   28.86   32.85
  -2 -10   2   -0.74   37.18
  -2 -10   3   79.25   22.28
   2 -10  -3   57.64   25.72
   2 -10  -4  622.78   41.78
  -2 -10   4  542.88   41.57
   2 -10  -5   15.75   29.08
  -2 -10   5   39.10   43.51
  -2 -10   6   73.55   23.35
   2 -10  -6    2.53   31.47
  -2 -10   7   35.98   40.74
   2 -10  -7   16.28   25.20
   2 -10  -8   72.72   22.21
  -2 -10   8   70.98   38.00
  -2 -10   9    4.86   40.68
   2 -10  -9   41.79   20.70
  -2 -10  10   89.26   37.65
   2 -10 -10   30.12   22.37
   2 -10 -11   24.59   21.40
  -2 -10  11  103.64   40.93
  -2 -10  12   -2.50   35.29
   2 -10 -12   43.81   26.09
   2 -10 -13   96.56   24.15
  -2 -10  13  176.42   40.45
   2 -10 -14   79.04   23.08
  -2 -10  14  151.42   28.98
   2 -10 -15   69.21   21.40
  -2 -10  15   -4.77   29.92
  -2 -10  16   63.33   48.80
   2 -10 -16   15.14   18.83
   2 -10 -17   26.99   25.44
  -2 -10  17   -3.50   51.57
   2 -10 -18   11.96   21.72
  -2 -10  18   17.93   29.37
   2 -10 -19    1.83   22.19
  -2 -10  19   43.50   39.20
  -2 -10  20   32.62   51.73
   2 -10 -20   75.49   18.84
   2 -12  -1 -102.57   51.47
  -2 -12   1   42.55   40.91
  -2 -12   2   75.66   24.31
   2 -12  -2   90.71   34.85
   2 -12  -3   73.34   36.04
  -2 -12   3   31.84   47.10
   2 -12  -4   55.58   33.39
  -2 -12   4   52.06   52.78
  -2 -12   5   39.60   27.55
   2 -12  -5   25.73   39.15
   2 -12  -6  -14.03   32.97
  -2 -12   6  124.86   43.92
  -2 -12   7   20.36   37.58
   2 -12  -7   18.07   31.46
  -2 -12   8    7.75   44.60
   2 -12  -8   56.34   26.13
  -2 -12   9    0.23   33.04
  -1  -1   1  497.18   10.99
   1   1  -1  465.15   12.45
  -1  -1   2 6403.02   98.47
   1   1  -2 5674.95  105.70
   1  -1  -3 5083.45  114.91
  -1  -1   3 4420.24   81.76
   1   1  -3 4798.60   90.91
   1  -1  -4 7559.44  127.84
  -1   1   4 7733.46  131.70
   1  -1  -6   26.73    2.23
  -1   1   6   28.34    1.93
  -1   1   7 1832.11   28.86
  -1   1   8   31.34    2.79
   1  -1  -8   44.77    2.98
  -1   1   919328.33  398.40
  -1   1  10 1775.39   30.81
  -1   1  11  159.73    7.12
  -1   1  12  521.29   24.15
  -1   1  13 4146.50  100.55
  -1   1  14  129.91    8.97
  -1   1  15 1366.04   29.42
  -1   1  16 1091.60   25.34
  -1   1  17  418.31   14.03
  -1  -1  17  584.35   20.08
  -1  -1  18  250.18   13.81
  -1   1  18  254.64   13.06
  -1   1  20  702.83   32.83
  -1   1  21 6000.47  154.07
  -1  -1  21 6634.41  174.49
  -1  -1  23   49.83   17.92
  -1   1  23   29.96   12.62
  -1   1  24  196.25   17.88
  -1  -1  24  311.78   23.56
  -1  -1  25  667.66   31.67
  -1   1  25  443.44   19.27
  -1  -1  26  604.31   29.80
  -1   1  26  467.62   23.44
  -1  -1  27 1188.12   46.63
  -1   1  27 1195.48   56.14
  -1  -1  28  165.94   16.57
  -1   1  28  126.42   17.53
  -1  -1  29  461.14   26.57
  -1   1  29  427.19   27.67
  -1  -1  30    6.35   17.64
  -1   1  30   22.75   17.55
  -1  -1  31   27.91   19.08
  -1   1  31   12.17   12.40
  -1   1  32    1.82   21.81
  -1  -1  32    8.20   21.39
  -1  -1  33   22.38   18.30
  -1   1  33    7.85   20.50
  -1  -1  34   25.46   20.66
  -1   1  34   35.80   24.78
  -1  -3   1 1524.51   32.15
   1   3  -1 1182.49   23.64
  -1  -3   2  -10.33   10.24
   1  -3  -2   18.92    6.23
   1   3  -2    1.07    8.34
   1  -3  -310682.72  219.06
  -1  -3   310287.05  187.02
   1  -3  -4 9043.14  187.24
   1  -3  -5   85.87    7.53
  -1  -3   5  125.09    7.46
   1  -3  -612730.56  323.64
  -1   3   611200.13  220.22
   1  -3  -7 3059.81   51.85
  -1   3   7 3250.59   55.33
   1  -3  -8  729.26   15.17
  -1   3   8  692.12   14.64
   1  -3  -9  170.99    8.47
  -1   3   9  177.00    9.67
   1  -3 -10  911.85   17.80
  -1   3  10  926.35   23.30
   1  -3 -12  939.65   18.45
  -1   3  12  854.29   20.52
   1  -3 -14 1980.56   36.18
  -1   3  14 1998.60   41.59
   1  -3 -15 6474.66  136.07
  -1   3  15 6072.04  117.36
   1  -3 -16  476.48   17.13
  -1   3  16  431.79   13.46
   1  -3 -17 1196.18   26.79
  -1   3  17 1115.01   25.03
   1  -3 -18  126.09   10.06
  -1   3  18   89.32   10.37
  -1   3  19   29.14    9.91
  -1   3  21 2411.36   67.82
  -1   3  22  128.21   11.51
  -1   3  23  580.64   24.88
  -1  -3  24  312.68   22.03
  -1   3  24  363.04   19.42
  -1   3  25   64.63   14.44
  -1  -3  25  146.44   16.30
  -1  -3  26   53.80   18.40
  -1   3  26   27.14   13.22
  -1  -3  27   40.49   20.53
  -1   3  27   24.04   12.89
  -1  -3  28   49.96   20.25
  -1   3  28  147.11   17.18
  -1  -3  29   54.30   20.63
  -1   3  29   50.22   15.20
  -1   3  30   52.68   16.49
  -1  -3  30   50.45   21.69
  -1   3  31   43.16   17.50
  -1  -3  31    0.04   21.41
  -1  -3  32   44.02   18.18
  -1   3  32    4.27   22.29
  -1  -3  33   32.65   24.26
  -1   3  33  -10.55   19.36
   1  -5  -1   78.43   10.60
  -1  -5   1   59.22   17.03
  -1  -5   2  976.67   24.13
   1  -5  -2  844.53   26.59
   1  -5  -3 3043.60   65.27
  -1  -5   3 3284.85   66.91
   1  -5  -4  730.84   20.97
  -1  -5   4  689.40   26.38
  -1  -5   5  755.16   23.89
   1  -5  -5  765.96   21.05
   1  -5  -611328.02  187.36
  -1  -5   612002.76  200.39
   1  -5  -7  278.28   13.99
  -1  -5   7  292.20   19.34
  -1  -5   8 3327.12   67.33
   1  -5  -8 2998.77   56.26
  -1  -5   9 2510.92   55.31
   1  -5  -9 2082.50   40.04
  -1   5   9 1916.03   44.42
  -1  -5  10  114.68   13.68
   1  -5 -10  146.40   10.36
  -1   5  10  121.92   11.45
   1  -5 -11 1639.27   35.61
  -1   5  11 1520.08   33.37
  -1  -5  11 1871.93   47.42
  -1  -5  12 5589.76  111.49
  -1   5  12 4450.58   87.21
   1  -5 -13  382.97   15.23
  -1   5  13  381.19   16.03
   1  -5 -14 2169.25   43.33
  -1   5  14 2062.18   44.47
   1  -5 -15  201.03   14.80
  -1   5  15  306.29   14.92
   1  -5 -16  165.42   10.33
  -1   5  16  180.57   15.15
   1  -5 -17  366.44   14.51
  -1   5  17  321.31   17.40
   1  -5 -18   39.78    8.52
  -1   5  18   -7.95   15.40
   1  -5 -19  154.33   12.25
  -1   5  19  119.74   17.55
  -1   5  20  531.52   22.72
   1  -5 -20  492.71   18.46
  -1   5  21    8.22   17.69
   1  -5 -21   44.27    9.55
   1  -5 -22  172.51   16.81
  -1   5  22  216.96   16.46
  -1   5  23  419.61   23.90
   1  -5 -23  364.76   19.57
   1  -5 -24   -4.30   12.58
  -1   5  24   20.02   17.45
  -1   5  25   45.08   18.25
  -1   5  26    5.54   19.59
  -1  -5  27   -2.84   16.71
  -1   5  27   41.79   16.64
  -1  -5  28   89.93   16.14
  -1   5  28   89.29   20.50
  -1  -5  29  180.38   17.91
  -1   5  29   45.72   17.03
  -1  -5  30  -12.04   25.54
  -1   5  30   10.04   13.51
  -1  -5  31    0.35   27.44
  -1   5  31    9.62   13.36
  -1  -5  32   17.75   23.09
  -1  -5  32   16.39   20.55
  -1  -7   1   92.53   15.87
   1  -7  -1   65.39   19.51
   1  -7  -2  186.71   22.25
  -1  -7   2  242.86   17.33
  -1  -7   3  280.03   18.87
   1  -7  -3  193.78   19.17
   1  -7  -4 1639.94   41.21
  -1  -7   4 1842.67   41.50
   1  -7  -5  883.03   31.43
  -1  -7   5 1113.98   37.61
   1  -7  -6  445.35   22.51
  -1  -7   6  481.69   25.93
   1  -7  -7 2152.07   47.53
  -1  -7   7 2517.53   58.20
  -1  -7   8   68.12   21.27
   1  -7  -8   66.06   14.43
   1  -7  -9   11.58   22.26
  -1  -7   9   51.18   24.18
   1  -7 -10   -5.24   20.52
  -1  -7  10   64.10   20.39
   1  -7 -11  506.07   23.52
  -1  -7  11  559.00   30.06
   1  -7 -13   -3.47   22.75
  -1  -7  13   83.10   29.73
   1  -7 -16  -42.90   15.14
  -1  -7  16   16.88   34.02
  -1  -7  17  855.13   41.45
   1  -7 -17  730.79   26.16
   1  -7 -18   76.54   14.79
  -1  -7  18   76.16   20.40
   1  -7 -19  120.15   14.18
  -1  -7  19   91.55   21.34
  -1  -7  20  665.44   35.37
  -1   7  20  511.79   31.45
   1  -7 -20  553.07   26.35
  -1   7  21   32.35   17.78
   1  -7 -21   35.50   11.82
  -1  -7  21   66.22   31.86
   1  -7 -22   61.55   14.67
  -1   7  22   50.57   18.33
  -1  -7  22  166.49   36.01
  -1   7  23   50.73   15.77
  -1  -7  23   25.79   35.61
   1  -7 -23   20.25   12.66
   1  -7 -24   -4.02   15.90
  -1  -7  24  -19.56   43.11
   1  -7 -25   29.94   16.02
  -1  -7  25  137.05   44.50
  -1  -7  26   89.09   27.53
   1  -7 -26    6.40   16.64
  -1  -7  27   -4.44   34.01
   1  -7 -27   19.80   16.03
  -1  -7  28   44.84   26.41
   1  -9  -1   -4.73   28.98
  -1  -9   1   50.12   35.41
  -1  -9   2  102.54   34.40
   1  -9  -2  104.45   26.15
   1  -9  -3  904.43   38.78
  -1  -9   3  783.38   36.34
   1  -9  -4 2596.46   68.70
  -1  -9   4 2669.29   70.47
  -1  -9   5  638.63   30.42
   1  -9  -5  674.07   33.04
   1  -9  -6   83.36   21.97
  -1  -9   6   10.62   38.70
   1  -9  -7  298.08   29.68
  -1  -9   7  309.87   36.07
  -1  -9   8  471.28   26.33
   1  -9  -8  268.81   23.31
  -1  -9   9  120.80   29.78
   1  -9  -9   22.03   22.59
   1  -9 -10   88.61   21.88
  -1  -9  10  114.64   22.08
   1  -9 -11  439.18   26.54
  -1  -9  11  281.20   43.04
   1  -9 -12   73.74   21.66
  -1  -9  12   93.57   36.37
  -1  -9  13  100.91   25.00
   1  -9 -13   49.81   25.45
   1  -9 -14   47.34   25.56
  -1  -9  14   76.32   35.77
   1  -9 -15    9.76   26.21
  -1  -9  15  130.53   40.79
  -1  -9  16  -20.42   36.51
   1  -9 -16   24.70   20.49
   1  -9 -17   68.08   15.13
  -1  -9  17  -11.48   43.90
   1  -9 -18   15.87   17.00
  -1  -9  18   21.87   45.59
  -1  -9  19  -28.03   41.25
   1  -9 -19   70.22   14.93
   1  -9 -20    6.25   19.24
  -1  -9  20  -19.48   49.65
   1  -9 -21   24.96   18.31
  -1  -9  21   11.96   45.67
   1  -9 -22   19.40   17.12
  -1  -9  22   21.80   46.74
   1  -9 -23    8.60   19.50
  -1  -9  23  -26.30   50.06
  -1  -9  24   25.72   44.14
   1  -9 -24   -1.18   15.18
   1 -11  -1   18.96   37.32
  -1 -11   1  100.86   38.18
  -1 -11   2   49.83   29.94
   1 -11  -2  -89.58   37.87
   1 -11  -3   55.39   37.19
  -1 -11   3   17.37   41.09
  -1 -11   4   -3.97   42.55
   1 -11  -4  -29.60   35.97
  -1 -11   5  -14.69   24.18
   1 -11  -5   38.91   35.18
   1 -11  -6  -18.66   30.84
  -1 -11   6  -46.74   43.11
   1 -11  -7   15.47   19.35
  -1 -11   7   81.84   39.26
  -1 -11   8   69.61   36.68
   1 -11  -8    2.08   28.13
   1 -11  -9   40.45   20.77
  -1 -11   9   16.18   45.54
  -1 -11  10   55.00   54.23
   1 -11 -10   16.08   28.53
  -1 -11  11    9.67   37.10
   1 -11 -11  121.43   25.37
   1 -11 -12   90.57   26.54
  -1 -11  12   19.49   51.11
   1 -11 -13   -1.77   27.50
  -1 -11  13  -15.90   43.78
   1 -11 -14   84.59   32.25
  -1 -11  14  -50.82   51.41
   1 -11 -15   45.28   25.62
  -1 -11  15   50.82   58.03
   1 -11 -16   -2.14   24.97
  -1 -11  16   -6.11   49.06
   0   0   1   -0.07    0.36
   0   0   2 5626.20   97.88
   0   0   3   43.70    2.53
   0   0   4 2257.56   39.35
   0   0   5  118.13    4.73
   0   0   6  190.50    7.72
   0   0   7 5149.68  105.80
   0   0   840177.96  790.83
   0   0   9 2097.74   90.49
   0   0  11 1072.71   26.72
   0   0  13  531.68   20.12
   0   0  14 3537.60  100.28
   0   0  15 2897.79   95.61
   0   0  1618170.52  396.17
   0   0  17  296.23   14.61
   0   0  19  426.57   19.37
   0   0  20 1006.67   29.92
   0   0  22 1671.52   56.44
   0   0  23  330.94   20.51
   0   0  24 2498.10   83.08
   0   0  25   56.04   14.78
   0   0  26   23.67   14.34
   0   0  27   77.15   17.16
   0   0  28  196.62   23.10
   0   0  29   11.94   18.38
   0   0  30   64.62   14.66
   0   0  31   44.31   22.55
   0   0  32  144.69   26.44
   0   0  33   23.56   19.82
   0   0  34   30.05   18.03
   0  -2  -112483.30  211.84
   0   2   110019.30  187.74
   0  -2  -2 1147.19   22.42
   0   2   2  938.90   17.95
   0  -2  -3 1680.26   28.80
   0   2   3 1755.74   28.91
   0  -2  -4 4802.94   90.05
   0   2   4 4468.25   74.71
   0  -2  -5  787.53   14.54
   0   2   5  723.10   15.84
   0   2   645656.77  729.72
   0  -2  -7 2484.06   36.12
   0   2   7 2742.70   52.91
   0   2   821808.91  339.75
   0  -2  -823713.72  350.75
   0  -2  -9  451.66   10.22
   0   2   9  467.90   11.83
   0  -2 -10 2386.65   40.20
   0   2  10 2320.16   49.06
   0  -2 -11  165.10    8.68
   0   2  11  137.18    7.37
   0  -2 -12 4959.37   84.77
   0   2  12 4724.15   93.62
   0   2  13 2401.34   48.18
   0  -2 -14 2662.92   66.45
   0   2  14 2666.66  102.75
   0   2  1514620.36  285.78
   0  -2 -16 2756.57   53.13
   0   2  16 2708.51   56.91
   0  -2  17 3460.55   70.48
   0  -2 -17 3728.05   72.79
   0   2  17 2712.59   66.23
   0   2  18 1909.96   34.74
   0  -2  18  972.60   25.30
   0  -2 -18 1186.88   27.96
   0   2  19  434.69   16.45
   0  -2  19  407.40   16.40
   0  -2  20   40.61    9.34
   0   2  20   62.52   12.95
   0  -2  22  -11.37   17.56
   0   2  22   26.55   13.85
   0   2  23    4.32   12.06
   0  -2  23   62.07   17.31
   0   2  24   -1.09   10.81
   0  -2  24  -23.13   19.06
   0  -2  25    3.42   20.14
   0   2  25   23.16   14.05
   0  -2  26   86.30   18.95
   0   2  26   92.56   15.53
   0  -2  27  340.32   23.53
   0   2  27  333.20   18.83
   0  -2  28   11.33   22.90
   0   2  28   32.48   17.66
   0  -2  29  213.70   28.91
   0   2  29  187.00   18.39
   0   2  30   17.98   20.17
   0  -2  30   51.63   23.56
   0  -2  31  276.91   23.99
   0   2  31  296.89   24.09
   0  -2  32    5.95   20.03
   0   2  32   27.97   23.86
   0  -2  33   10.91   25.11
   0   2  33   90.48   20.99
   0  -2  34   36.58   18.59
   0   2  34   50.82   30.92
   0  -4   0 6929.60  137.22
   0  -4  -1 3747.45   78.90
   0  -4   1 3580.28   73.78
   0   4   2    5.83    6.46
   0  -4  -2   44.05   10.84
   0  -4   2   26.25    6.30
   0  -4  -3 1996.99   38.52
   0  -4   3 1952.95   43.25
   0   4   3 1484.93   28.44
   0   4   4 1998.99   36.25
   0  -4   4 2329.75   48.03
   0  -4  -4 2510.35   48.47
   0  -4  -5  600.90   16.95
   0   4   5  537.09   14.34
   0  -4  -6 4827.56   77.26
   0   4   6 4506.59   75.18
   0  -4  -7 3789.91   66.61
   0   4   7 3850.14   62.16
   0   4   810820.55  165.55
   0  -4  -810476.01  147.59
   0   4   9 2177.37   38.92
   0  -4  -9 2347.98   39.68
   0  -4 -10   25.71   10.91
   0   4  10   22.30   10.96
   0  -4 -11 1788.24   36.59
   0   4  11 1733.78   35.71
   0  -4 -12  342.31   15.16
   0   4  12  294.78   17.66
   0  -4 -13   37.54    9.91
   0   4  13   15.29   10.26
   0  -4 -14  752.84   17.84
   0   4  14  618.12   21.06
   0  -4 -15  355.52   14.76
   0   4  15  181.37   11.67
   0  -4 -17  141.70   11.31
   0   4  17   39.39   13.80
   0   4  19  475.36   17.51
   0  -4 -19  604.08   18.04
   0  -4 -20  658.46   20.04
   0   4  20  546.55   21.45
   0   4  21 2072.47   59.84
   0   4  22  185.75   15.07
   0   4  23 1327.26   47.96
   0  -4  23 1249.25   35.89
   0  -4 -23 1667.01   50.14
   0  -4  24  417.46   20.04
   0   4  24  465.66   25.37
   0  -4 -24  637.35   26.04
   0   4  25  335.69   20.88
   0  -4  25  261.52   22.23
   0  -4  26   -0.60   21.90
   0   4  26   21.16   15.18
   0  -4  27  180.06   22.73
   0   4  27  277.21   23.19
   0  -4  28   28.59   23.19
   0   4  28   34.48   19.16
   0  -4  29   -5.52   21.05
   0   4  29   27.18   18.42
   0   4  30   32.89   19.42
   0  -4  30   34.14   24.23
   0  -4  31   39.10   25.25
   0   4  31    3.34   24.89
   0  -4  32   -2.14   25.15
   0   4  32   42.67   17.64
   0  -4  33   19.42   14.17
   0  -6   0 3197.22   69.74
   0  -6  -1  766.45   28.93
   0  -6   1  719.84   27.46
   0  -6  -2 2613.09   55.35
   0  -6   2 2575.93   54.44
   0  -6  -3   84.75   15.71
   0  -6   3   73.80   18.30
   0  -6  -4  849.56   26.13
   0  -6   4  853.33   26.48
   0  -6  -5 1257.84   29.74
   0  -6   5 1392.24   36.69
   0  -6  -6 5854.40   94.36
   0  -6   6 5885.23  104.84
   0   6   6 4226.31   73.32
   0  -6   710503.70  165.16
   0  -6  -710005.67  170.00
   0   6   7 9261.04  152.43
   0  -6  -8  481.01   18.60
   0   6   8  355.21   16.53
   0  -6  -9 2044.73   42.53
   0   6   9 1777.66   38.10
   0  -6 -10 1220.05   29.31
   0   6  10  967.87   27.15
   0  -6 -11   76.48   20.08
   0   6  11   66.79   14.70
   0  -6 -12  363.92   17.29
   0   6  12  350.61   16.98
   0  -6 -13   29.19   17.85
   0   6  13   17.55   14.69
   0  -6 -14   24.85   17.46
   0   6  14   33.09   20.35
   0  -6 -15 3075.93   60.24
   0   6  15 3445.75   75.91
   0  -6 -16  542.68   20.84
   0   6  16  561.53   22.02
   0  -6 -17  601.88   20.42
   0   6  17  568.52   26.55
   0  -6 -18   83.49   16.48
   0   6  18   82.54   14.76
   0   6  19   23.68   19.74
   0  -6 -19   -5.21   15.42
   0  -6 -20   94.64   10.29
   0  -6 -21   40.47   12.78
   0   6  21    1.95   23.27
   0   6  22  369.40   28.84
   0  -6 -22  293.48   17.50
   0   6  23  358.82   29.46
   0  -6 -23  318.12   19.41
   0   6  24   20.21   23.78
   0  -6 -24   71.08   14.97
   0  -6 -25   22.03   16.34
   0   6  25   34.30   19.32
   0   6  26   32.89   20.81
   0  -6 -26   36.75   16.62
   0  -6 -27   24.32   16.08
   0   6  27   37.54   22.83
   0  -6  28   19.87   22.32
   0   6  28    3.50   18.34
   0   6  29   12.06   19.44
   0  -6  29  -10.90   18.88
   0  -6  30  -22.55   17.35
   0   6  30   -7.03   17.95
   0  -8   0  967.54   34.75
   0  -8  -1  905.92   33.94
   0  -8   1  879.91   35.91
   0  -8  -2  675.96   25.22
   0  -8   2  600.63   32.66
   0  -8  -3 1004.81   35.81
   0  -8   3 1159.50   39.24
   0  -8   4   78.42   17.25
   0  -8  -4   89.71   23.31
   0  -8   5  319.78   22.44
   0  -8  -5  146.79   21.03
   0  -8  -6  187.16   26.97
   0  -8   6   68.33   25.33
   0  -8  -7   30.93   19.84
   0  -8   7   13.85   30.40
   0  -8   8 1649.85   45.97
   0  -8  -8 1095.40   39.60
   0  -8  -9  519.55   23.30
   0  -8   9  393.95   30.22
   0  -8  10  816.11   33.77
   0  -8 -10  599.17   27.87
   0  -8 -11   58.19   19.63
   0  -8  11  104.14   25.99
   0  -8  12   57.53   19.67
   0  -8 -12   54.65   20.42
   0  -8  13  827.05   30.20
   0  -8 -13  866.63   31.30
   0  -8 -14   36.53   20.58
   0  -8  14   63.32   36.18
   0  -8 -16   27.84   18.91
   0  -8  16   49.03   19.83
   0   8  17   90.69   22.61
   0  -8  17   81.37   23.46
   0  -8 -17   72.17   18.92
   0  -8  18   51.00   33.57
   0  -8 -18   13.71   19.49
   0  -8  19  104.91   35.72
   0   8  19   72.03   18.85
   0  -8 -19   44.02   20.98
   0   8  20   44.78   14.66
   0  -8 -20   44.44   20.46
   0  -8  20   67.39   41.43
   0  -8  21   -5.17   40.70
   0   8  21    2.16   25.06
   0  -8 -21   31.75   20.03
   0   8  22  233.41   24.67
   0  -8 -22  230.00   23.00
   0  -8  22  275.06   47.95
   0  -8  23   76.18   35.36
   0   8  23   48.05   19.56
   0  -8 -23   62.01   16.55
   0  -8 -24   27.57   16.60
   0   8  24    7.37   20.98
   0  -8  24  777.04  204.97
   0  -8 -25   20.32   18.18
   0  -8  25  172.01   43.88
   0   8  25   12.26   17.35
   0  -8 -26   27.67   18.77
   0   8  26  106.05   22.18
   0  -8  26   -5.68   47.60
   0 -10   0    4.98   40.25
   0 -10  -1   68.94   35.21
   0 -10   1   18.58   40.45
   0 -10   2    9.90   30.11
   0 -10  -2   42.45   35.52
   0 -10  -3   12.12   32.07
   0 -10   3    2.96   36.23
   0 -10   4   44.64   26.39
   0 -10  -4   14.03   34.26
   0 -10  -5   78.50   20.21
   0 -10   5  -22.50   42.42
   0 -10  -6  106.50   23.38
   0 -10   6   78.09   38.91
   0 -10  -7   41.44   24.45
   0 -10   7  109.17   33.57
   0 -10  -8   21.55   22.68
   0 -10   8    8.65   43.90
   0 -10   9    3.54   30.60
   0 -10  -9   20.06   23.62
   0 -10 -10  121.20   21.16
   0 -10  10  167.40   44.67
   0 -10 -11   41.62   23.85
   0 -10  11   -3.31   39.04
   0 -10  12   26.56   36.02
   0 -10 -12  126.50   25.62
   0 -10 -13   44.14   25.34
   0 -10  13   99.90   40.98
   0 -10  14   18.27   43.86
   0 -10 -14   57.56   22.99
   0 -10 -15  -11.95   26.81
   0 -10  15   -1.62   42.46
   0 -10 -16  112.81   26.46
   0 -10  16  269.43   45.61
   0 -10 -17    6.25   23.22
   0 -10  17   32.50   49.52
   0 -10 -18   61.58   26.48
   0 -10  18   38.38   46.51
   0 -10 -19   56.72   28.68
   0 -10  19  147.45   55.92
   0 -10  20   28.74   46.13
   0 -10 -20    2.94   22.16
   0 -10  21   20.17   44.56
   0 -12   0   40.84   26.49
   0 -12  -1   97.11   43.24
   0 -12   1   62.14   45.63
   0 -12  -2   49.36   43.53
   0 -12   2   51.78   45.21
   0 -12   3    6.03   27.42
   0 -12  -3   -5.63   32.66
   0 -12   4   11.79   52.52
   0 -12  -4   42.85   33.53
   0 -12  -5   -8.59   35.65
   0 -12   5  -33.86   51.26
   0 -12   6   53.35   40.55
   0 -12  -6   80.10   33.66
   0 -12  -7  -71.16   32.89
   0 -12   7   34.85   51.09
   0 -12   8   37.48   31.21
   0 -12  -8   16.23   34.61
   0 -12  -9   15.24   27.15
   0 -12   9  -20.67   49.75
  -1  -1   0  309.20    7.42
   1   1   0  315.46    8.82
  -1  -1  -1  967.48   21.26
   1   1   1  942.64   14.28
  -1  -1  -3  262.94    5.94
   1   1   3  273.51    6.74
  -1  -1  -4   21.73    3.71
   1   1   4   10.82    3.92
  -1  -1  -811525.90  223.06
   1  -1   812191.01  265.57
   1  -1   9 7703.88  113.72
   1   1   9 6438.26  115.56
  -1  -1 -10 5092.74   83.03
   1   1  10 5318.05   92.68
   1  -1  11 4457.06  173.50
   1   1  1122912.80  370.83
  -1  -1 -12 6434.15  104.13
   1  -1  12 6671.92  114.56
   1   1  12 6025.54   95.27
   1   1  13   42.73    7.52
   1  -1  13   21.92    8.57
  -1  -1 -13  132.73   11.95
  -1  -1 -14  704.90   35.59
   1  -1  14  665.41   20.10
   1   1  14  822.38   20.12
  -1  -1 -15 1253.35   26.54
   1  -1  15 1192.25   26.43
   1  -1  16  796.84   25.39
   1   1  16  671.86   16.63
   1   1  17 5191.51   95.80
  -1  -1 -17 4583.69   90.25
   1  -1  17 4395.69   85.30
   1  -1  18 2276.72   53.95
   1   1  19 5071.59  102.55
   1  -1  19 5619.84  111.85
   1   1  20  977.10   28.75
   1  -1  20 1028.34   30.28
   1   1  22 2891.05   74.63
   1  -1  22 2870.18   86.15
   1   1  23 4391.33  115.42
   1  -1  23 4287.26  102.96
   1  -1  24  979.66   35.42
   1  -1  25  655.24   26.76
   1   1  25  595.22   24.14
   1   1  26   31.24   18.18
   1  -1  27  183.68   19.20
   1   1  27   65.47   14.81
   1  -1  28   21.23   20.85
   1   1  28   19.32   19.42
   1   1  29   -1.80   16.75
   1  -1  29   16.55   15.60
   1  -1  30  -15.44   20.86
   1   1  30   29.04   21.67
   1  -1  31   66.56   19.04
   1   1  31  141.14   19.04
   1  -1  32   -9.95   26.79
   1   1  32   44.22   14.97
   1  -1  33   27.04   25.71
   1   1  33   35.36   25.45
   1  -1  34   37.31   29.72
   1   1  34   44.39   17.44
  -1  -3   0 1516.44   31.52
   1   3   0 1167.88   23.45
  -1  -3  -2 1846.01   32.72
   1   3   2 1521.52   28.86
  -1  -3  -377167.04 1278.45
  -1  -3  -415392.27  257.01
  -1  -3  -5  907.04   16.96
   1   3   5  931.36   24.46
  -1  -3  -6   30.74    8.28
   1   3   6   58.51    9.10
   1   3   7   18.12    6.80
  -1  -3  -7   20.90    6.95
  -1  -3  -810298.99  145.34
   1   3   810234.41  140.44
  -1  -3  -9   38.33    7.02
   1   3   9   44.56    9.32
   1   3  10 5415.56   94.16
  -1  -3 -10 5310.50   81.07
   1   3  11  853.64   42.77
  -1  -3 -12   13.87    9.83
   1   3  12   27.23   11.98
  -1  -3 -14  441.32   15.37
   1   3  14  501.61   17.97
  -1  -3 -15  899.33   21.02
   1   3  15  943.79   22.57
  -1  -3 -16 2862.27   49.70
   1   3  16 2858.86   54.34
   1   3  17  480.57   17.83
  -1  -3 -17  471.74   15.69
   1   3  18 2458.63   50.84
  -1  -3 -18 2491.57   46.30
  -1  -3 -19 5241.50   98.37
   1   3  19 4777.24  102.82
   1  -3  19 4387.02   91.63
   1  -3  20   30.21   15.72
  -1  -3 -20   35.76   14.35
  -1  -3 -21  -10.38   12.46
   1  -3  21    1.07   13.59
   1   3  21   18.18   15.38
  -1  -3 -22  410.84   17.63
   1  -3  22  243.80   21.35
   1   3  22  288.54   15.69
  -1  -3 -23  427.70   18.74
   1  -3  23  273.51   22.07
   1   3  23   35.80   14.24
   1  -3  25  122.72   22.54
   1   3  25  129.13   17.52
   1  -3  26   84.83   22.72
   1   3  26   51.26   18.37
   1  -3  27  309.18   18.89
   1   3  27  270.14   20.36
   1  -3  28  -10.20   25.63
   1   3  28   20.66   15.67
   1  -3  29  435.96   32.26
   1   3  29  552.00   29.07
   1  -3  30   52.19   23.30
   1   3  30   48.61   21.47
   1  -3  31  446.82   33.58
   1   3  31  360.97   25.93
   1  -3  32   31.18   19.01
   1   3  32   43.03   26.62
   1  -3  33   28.46   27.88
   1   3  33   -5.51   21.61
  -1  -5   0 8208.38  130.38
   1  -5   0 7638.73  155.76
   1   5   1 7427.39   97.76
   1  -5   1 8402.39  151.06
  -1  -5  -1 9469.86  162.19
  -1  -5  -212616.71  217.14
   1  -5   212209.01  234.05
   1   5   2 9460.78  138.40
  -1  -5  -3  404.32   18.86
   1   5   3  383.98   16.72
  -1  -5  -4 2360.88   44.06
   1   5   4 2269.31   42.87
  -1  -5  -5  432.88   16.71
   1   5   5  366.31   16.30
  -1  -5  -6 1026.68   22.91
   1   5   6  881.47   24.67
  -1  -5  -7  161.36   13.50
   1   5   7  172.67   13.95
  -1  -5  -8  791.16   20.79
   1   5   8  782.89   20.53
  -1  -5  -9 1701.58   29.97
   1   5   9 1587.25   33.81
   1   5  10 1598.22   33.73
  -1  -5 -10 1689.50   31.62
  -1  -5 -11 2937.24   62.55
   1   5  11 2492.34   47.07
  -1  -5 -12   34.13   13.78
   1   5  12   22.31   17.96
  -1  -5 -13    2.87   15.84
   1   5  13   12.99   16.39
  -1  -5 -14  688.24   20.33
   1   5  14  700.67   27.60
  -1  -5 -15 1211.63   28.35
   1   5  15 1038.46   29.34
  -1  -5 -16 5443.89   94.82
   1   5  16 5470.18  102.66
  -1  -5 -17  693.36   23.91
   1   5  17  470.16   26.56
  -1  -5 -18 2599.50   52.44
   1   5  18 2664.59   64.28
  -1  -5 -19 1928.64   43.15
   1   5  19 2346.21   66.04
   1   5  20    3.84   12.05
  -1  -5 -20   12.02   11.38
   1   5  21  196.73   20.77
  -1  -5 -21  159.04   16.77
   1   5  22   42.64   17.49
  -1  -5 -22   49.71   16.31
   1   5  23  111.87   14.06
  -1  -5 -23   29.22   14.99
   1  -5  24   -5.93   14.43
  -1  -5 -24   18.44   17.68
   1   5  24   12.38   15.57
   1  -5  25   14.06   15.56
  -1  -5 -25   51.29   13.10
   1   5  25   -3.55   18.05
   1   5  26   23.84   15.58
  -1  -5 -26    8.70   19.44
   1  -5  26   24.25   20.46
  -1  -5 -27  186.57   22.86
   1  -5  27   95.90   25.07
   1   5  27  114.11   17.31
   1  -5  28   24.16   25.85
   1   5  28   29.42   16.69
   1  -5  29   87.71   22.81
   1   5  29   30.82   20.72
   1  -5  30   15.25   19.85
   1   5  30   33.02   24.27
   1  -5  31   21.20   25.87
   1   5  31   16.27   24.08
  -1  -7   0 1294.69   40.47
   1  -7   0 1331.32   36.33
   1  -7   1 7208.07  144.13
  -1  -7  -1 6102.53  117.22
   1  -7   2 4639.00   93.27
  -1  -7  -2 3571.89   72.08
   1  -7   3 1430.98   37.32
  -1  -7  -3  930.38   32.77
   1  -7   4  681.93   28.75
  -1  -7  -4  663.96   29.39
  -1  -7  -5  -15.72   21.62
   1  -7   5   42.43   20.38
  -1  -7  -6 1853.96   41.41
   1  -7   6 2056.84   49.27
   1  -7   7  149.16   17.59
  -1  -7  -7  117.45   19.69
   1   7   7  104.61   11.30
  -1  -7  -8 2280.29   45.17
   1   7   8 2324.86   50.69
  -1  -7  -9  270.34   20.43
   1   7   9  323.49   19.20
   1   7  10 2187.17   49.34
  -1  -7 -10 2412.89   50.51
  -1  -7 -11 1055.18   32.77
   1   7  11  807.55   26.34
  -1  -7 -12  369.18   21.51
   1   7  12  296.13   20.06
  -1  -7 -13  509.50   24.13
   1   7  13  454.93   22.93
  -1  -7 -14   35.04   18.50
   1   7  14   25.65   20.53
  -1  -7 -15   76.05   22.21
   1   7  15   35.25   17.77
  -1  -7 -16   -3.75   23.29
   1   7  16   60.86   21.39
  -1  -7 -17  858.96   32.46
   1   7  17  870.09   31.93
  -1  -7 -18   30.24   21.53
   1   7  18   36.01   22.81
  -1  -7 -19    9.50   21.39
   1   7  19   29.81   25.19
   1   7  20   40.26   21.65
  -1  -7 -20    4.47   20.34
   1   7  21   26.74   20.38
  -1  -7 -21    8.85   19.50
   1   7  22    3.75   24.63
  -1  -7 -22   27.58   20.06
  -1  -7 -23   43.31   14.72
   1   7  23   -4.73   27.77
   1   7  24   67.49   26.44
  -1  -7 -24  148.46   18.65
  -1  -7 -25    0.84   16.33
   1   7  25   29.56   27.96
  -1  -7 -26  109.38   16.09
   1   7  26  143.25   28.58
   1  -7  27   22.40   19.04
  -1  -7 -27   19.25   16.72
   1   7  27   50.33   28.67
  -1  -7 -28   10.31   18.31
   1  -7  28   56.39   21.40
   1   7  28   -3.92   26.83
  -1  -9   0  450.47   36.28
   1  -9   0  682.54   35.56
  -1  -9  -1  477.74   36.13
   1  -9   1  450.19   33.76
  -1  -9  -2  -13.77   27.06
   1  -9   2   73.67   31.14
   1  -9   3   39.90   25.04
  -1  -9  -3   37.69   28.24
   1  -9   4   20.18   28.72
  -1  -9  -4   95.92   23.15
  -1  -9  -5   35.99   28.15
   1  -9   5  113.23   29.98
  -1  -9  -6  175.37   15.65
   1  -9   6  149.40   22.35
  -1  -9  -7  741.14   32.77
   1  -9   7  844.63   37.28
  -1  -9  -8  210.11   27.75
   1  -9   8  118.98   35.55
  -1  -9  -9  268.86   16.69
   1  -9   9  283.42   35.62
  -1  -9 -10  -20.69   24.15
   1  -9  10   16.16   25.72
  -1  -9 -11   79.57   19.53
   1  -9  11    3.19   41.39
   1  -9  12   30.07   26.53
  -1  -9 -12   -2.69   25.66
  -1  -9 -13   16.53   27.32
   1  -9  13   89.89   37.89
  -1  -9 -14  128.17   24.35
   1  -9  14  252.80   33.54
   1  -9  15  171.98   27.96
  -1  -9 -15  -23.25   26.06
   1  -9  16   -9.77   29.03
  -1  -9 -16   22.44   22.57
   1   9  17   69.12   28.49
  -1  -9 -17   47.03   22.33
   1  -9  17   35.96   38.55
   1  -9  18  113.67   42.76
  -1  -9 -18    9.62   22.42
   1   9  18   49.20   22.34
  -1  -9 -19  -14.40   21.98
   1  -9  19  -80.92   46.19
   1   9  19   45.43   21.95
   1  -9  20   23.10   43.33
  -1  -9 -20   89.25   23.64
   1   9  20   49.08   20.95
   1  -9  21    1.91   49.72
  -1  -9 -21    8.69   29.08
   1   9  21   29.47   23.07
  -1  -9 -22   12.30   25.47
   1  -9  22   43.55   44.87
   1   9  22  -18.73   24.84
   1  -9  23   65.26   51.11
   1   9  23   28.28   21.11
  -1  -9 -23   33.01   23.13
  -1  -9 -24    3.01   16.24
   1  -9  24   62.01   40.08
   1 -11   0  141.08   43.88
  -1 -11   0  123.59   30.56
   1 -11   1  339.13   30.02
  -1 -11  -1  328.52   39.39
  -1 -11  -2  155.51   47.14
   1 -11   2  183.12   33.85
   1 -11   3    3.52   44.03
  -1 -11  -3   31.24   31.20
  -1 -11  -4   15.53   20.14
   1 -11   4   64.76   24.63
  -1 -11  -5   56.56   30.32
   1 -11   5   35.82   36.29
  -1 -11  -6   14.22   29.71
   1 -11   6   27.43   43.03
   1 -11   7   49.85   26.03
  -1 -11  -7   31.76   28.47
   1 -11   8   -1.84   48.66
  -1 -11  -8   38.43   24.73
   1 -11   9  136.81   31.22
  -1 -11  -9   49.98   26.84
  -1 -11 -10    3.94   27.84
   1 -11  10  101.41   53.18
  -1 -11 -11  -10.86   31.99
   1 -11  11  113.78   45.63
   1 -11  12  -46.69   43.39
  -1 -11 -12   -6.83   27.29
  -1 -11 -13   23.62   28.62
   1 -11  13   90.01   52.73
  -1 -11 -14   12.69   26.67
   1 -11  14   78.89   50.20
   1 -11  15  -22.43   45.08
  -1 -11 -15  -22.02   34.70
   1 -11  16   88.18   36.47
  -1 -11 -16    4.51   23.00
   2   0   0 1500.76   27.88
  -2   0   0 1448.59   27.32
   2   0   1    2.78    3.60
  -2   0  -1   11.96    1.89
  -2   0  -2 2360.48   38.73
   2   0   2 2394.13   38.96
  -2   0  -3   12.90    4.59
   2   0   3    1.55    2.75
  -2   0  -5    4.46    3.62
   2   0   5   18.22    4.99
  -2   0  -613151.97  348.08
  -2   0  -7   -5.24    3.98
   2   0   7    7.11    7.06
  -2   0  -8 5520.58   93.07
  -2   0  -9  -10.56    7.36
   2   0   9   -1.38    7.99
  -2   0 -1022160.67  353.43
   2   0  1022108.20  394.71
   2   0  11   11.58   10.16
  -2   0 -11   -1.63    8.48
   2   0  14 2956.65   48.72
   2   0  15    5.65   13.14
   2   0  16   48.68   12.43
   2   0  17   56.93   12.42
   2   0  18 1575.28   39.46
   2   0  19   20.90   11.61
   2   0  20  231.46   19.08
   2   0  21    9.61   16.37
   2   0  22  812.45   29.39
   2   0  23    0.58   17.20
   2   0  24 1516.49   50.53
   2   0  25    8.00   20.87
   2   0  26  551.40   26.68
   2   0  27    6.03   20.80
   2   0  28    6.11   19.76
   2   0  29   42.87   20.04
   2   0  30   34.76   26.25
   2   0  31   -3.02   21.65
   2   0  32  251.04   27.52
   2   0  33   21.15   19.43
   2   0  34  271.16   24.66
   2   2   026720.35  333.53
  -2  -2  -1  427.03   12.98
   2   2   1  376.78    9.94
  -2  -2  -4 1109.81   19.80
   2   2   4 1084.47   21.14
  -2  -2  -5 7142.09  104.07
  -2  -2  -6  117.35    7.23
   2   2   6   78.03    7.48
  -2  -2  -7  602.45   13.08
   2   2   7  578.96   13.86
   2  -2   8 1103.65   23.32
  -2  -2  -8 1132.19   26.33
   2   2   8 1023.43   21.88
  -2  -2  -9  116.26    6.16
   2   2   9  142.47    7.00
   2  -2  10 4137.58   73.38
  -2  -2 -10 4126.72   68.19
   2   2  10 3847.96   72.04
   2  -2  11 1791.12   35.59
  -2  -2 -11 1957.73   33.62
   2   2  11 1798.38   34.95
  -2  -2 -12 3395.45   54.36
   2  -2  12 3250.43   59.40
   2   2  12 3326.78   59.76
  -2  -2 -13    8.17    7.36
   2  -2  13   24.12   12.60
   2   2  13   20.50    8.58
   2  -2  14  612.84   15.79
  -2  -2 -14  642.56   18.29
   2   2  14  592.12   16.47
  -2  -2 -15  536.76   16.66
   2   2  15  544.69   17.70
  -2  -2 -16 1452.56   27.02
   2  -2  16 1401.10   32.45
   2   2  16 1472.14   29.81
  -2  -2 -17 1605.28   30.82
   2  -2  17 1336.15   32.21
   2   2  17 1356.00   29.57
  -2  -2 -18 1792.84   35.27
   2  -2  18 1754.57   39.93
   2   2  18 1655.42   34.17
   2   2  19  998.25   26.60
  -2  -2 -19 1146.81   27.22
   2  -2  19 1098.60   29.03
  -2  -2 -20  549.86   19.17
   2  -2  20  523.82   19.00
   2   2  20  530.50   17.60
   2  -2  21  105.47   17.40
  -2  -2 -21  105.09   15.62
   2   2  21   81.15   14.33
   2  -2  22  507.40   25.46
  -2  -2 -22  620.93   23.25
   2   2  22  482.08   21.69
   2   2  23   32.27   15.03
  -2  -2 -23   17.14    9.82
   2  -2  23   17.34   10.69
   2  -2  24  965.47   36.28
   2   2  24  931.86   31.31
   2  -2  25  -22.32   21.74
   2   2  25    3.15   16.51
   2   2  26 1067.89   40.09
   2  -2  26 1302.24   40.15
   2   2  27  232.22   20.31
   2  -2  27  275.82   23.48
   2  -2  28   41.04   25.81
   2   2  28  -24.27   13.08
   2  -2  29   40.60   19.89
   2   2  29   27.29   17.42
   2  -2  30  427.33   32.26
   2   2  30  375.28   27.47
   2  -2  31   21.98   24.66
   2   2  31   13.34   21.06
   2   2  32   18.05   27.71
   2  -2  32   42.19   26.78
   2  -2  33   35.40   26.71
   2   2  33   -4.36   21.46
  -2  -4   0 1394.04   30.03
   2   4   0  991.01   23.22
  -2  -4  -1 2263.85   41.09
   2   4   1 1835.43   34.79
  -2  -4  -2 6179.70  114.14
  -2  -4  -3 3438.91   57.33
   2   4   3 2689.02   48.91
  -2  -4  -4   30.55   11.85
   2   4   4   34.40    7.61
  -2  -4  -5 3409.84   47.32
   2   4   5 3367.85   55.16
  -2  -4  -6 2885.78   36.86
   2   4   6 3299.07   55.91
  -2  -4  -7 1527.05   27.41
   2   4   7 1544.63   31.68
  -2  -4  -8 1748.35   45.97
   2   4   8 1797.53   37.45
  -2  -4  -920408.83  303.55
  -2  -4 -10 2654.13   41.14
   2   4  10 2212.95   75.06
  -2  -4 -11 5867.00   86.99
   2   4  11 6108.61  100.73
  -2  -4 -12   55.68   13.34
[truncated: 127,373 more chars]
